# Supplementary material for: What’s for dinner? Diet and potential trophic impact of an invasive anuran Hoplobatrachus tigerinus on the Andaman archipelago
Source: PeerJ. 2018 Oct 2;6:e5698. doi: 10.7717/peerj.5698 (PMC6173161; doi:10.7717/peerj.5698)
Supplement: Data S1 — Body measurements of individual frogs (SVL, Snout vent length; HW, head width; LJL, Lower jaw length) and associated prey taxa, type, prey morphology. [file peerj-06-5698-s002.csv]

date	season	locality	habitat	method	time	species	ID	recapture	id_new	sex	svl	hw	ljl	order	stage	length	width	depth	volume	type	motility	category
09-02-2017	dry	Wandoor	plantation	flushing	18:30	Hoplobatrachus tigerinus	T6	0	T6Wandoordryplantation0	M	142.78	48.78	45.77	none	NA	NA	NA	NA	NA	NA	NA	NA
09-02-2017	dry	Wandoor	plantation	flushing	18:30	Hoplobatrachus tigerinus	T4	0	T4Wandoordryplantation0	M	126.8	44.35	40.8	none	NA	NA	NA	NA	NA	NA	NA	NA
09-02-2017	dry	Wandoor	plantation	flushing	18:30	Hoplobatrachus tigerinus	T3	0	T3Wandoordryplantation0	M	121.84	43.66	42.42	none	NA	NA	NA	NA	NA	NA	NA	NA
09-02-2017	dry	Wandoor	plantation	flushing	18:30	Hoplobatrachus tigerinus	T1	0	T1Wandoordryplantation0	Subadult	94.56	30.72	32.62	coleoptera	adult	NA	4.52	2.8	NA	hard	intermediate	T/A
09-02-2017	dry	Wandoor	plantation	flushing	18:30	Hoplobatrachus tigerinus	T5	0	T5Wandoordryplantation0	M	120.52	40.48	37.85	none	NA	NA	NA	NA	NA	NA	NA	NA
10-02-2017	dry	Wandoor	plantation	flushing	20:30	Hoplobatrachus tigerinus	T10	0	T10Wandoordryplantation0	F	110.87	36.29	35.71	none	NA	NA	NA	NA	NA	NA	NA	NA
10-02-2017	dry	Wandoor	plantation	flushing	20:30	Hoplobatrachus tigerinus	T30	0	T30Wandoordryplantation0	M	145.67	47.68	46.49	coleoptera	adult	NA	11.49	5.39	NA	hard	intermediate	aquatic
10-02-2017	dry	Wandoor	plantation	flushing	20:30	Hoplobatrachus tigerinus	T30	0	T30Wandoordryplantation0	M	145.67	47.68	46.49	coleoptera	eggs	NA	NA	NA	NA	hard	intermediate	NA
10-02-2017	dry	Wandoor	plantation	flushing	20:30	Hoplobatrachus tigerinus	T40	0	T40Wandoordryplantation0	F	121.54	44.45	42.36	arthropoda	NA	NA	NA	NA	NA	NA	NA	NA
10-02-2017	dry	Wandoor	plantation	flushing	20:30	Hoplobatrachus tigerinus	T4	1	T4Wandoordryplantation1	M	126.8	44.35	40.8	none	NA	NA	NA	NA	NA	NA	NA	NA
10-02-2017	dry	Wandoor	plantation	flushing	20:30	Hoplobatrachus tigerinus	T50	0	T50Wandoordryplantation0	M	132.58	43.07	43.49	none	NA	NA	NA	NA	NA	NA	NA	NA
10-02-2017	dry	Wandoor	plantation	flushing	20:30	Hoplobatrachus tigerinus	T60	0	T60Wandoordryplantation0	F	142.26	48.17	45.04	none	NA	NA	NA	NA	NA	NA	NA	NA
10-02-2017	dry	Wandoor	plantation	flushing	20:30	Hoplobatrachus tigerinus	T70	0	T70Wandoordryplantation0	F	110.11	38.24	40.85	insecta	NA	NA	NA	NA	NA	NA	NA	NA
11-02-2017	dry	Wandoor	plantation	flushing	19:38	Hoplobatrachus tigerinus	T80	0	T80Wandoordryplantation0	Subadult	110.02	34.93	34.74	insecta	NA	NA	NA	NA	NA	NA	NA	NA
11-02-2017	dry	Wandoor	plantation	flushing	19:38	Hoplobatrachus tigerinus	T40	1	T40Wandoordryplantation1	F	121.54	44.45	42.36	orthoptera	adult	26.08	7.62	7.26	793.2150034	intermediate	evasive	terrestrial
11-02-2017	dry	Wandoor	plantation	flushing	19:38	Hoplobatrachus tigerinus	T40	1	T40Wandoordryplantation1	F	121.54	44.45	42.36	orthoptera	adult	NA	NA	NA	NA	intermediate	evasive	terrestrial
11-02-2017	dry	Wandoor	plantation	flushing	19:38	Hoplobatrachus tigerinus	T70	1	T70Wandoordryplantation1	F	110.11	38.24	40.85	none	NA	NA	NA	NA	NA	NA	NA	NA
11-02-2017	dry	Wandoor	plantation	flushing	19:38	Hoplobatrachus tigerinus	T7	0	T7Wandoordryplantation0	M	142.4	46.55	45.57	none	NA	NA	NA	NA	NA	NA	NA	NA
11-02-2017	dry	Wandoor	plantation	flushing	19:38	Hoplobatrachus tigerinus	T8	0	T8Wandoordryplantation0	M	116.65	41.23	39.96	leplarva	larva	22.23	3.51	1.73	143.4587644	soft	sedentary	terrestrial
11-02-2017	dry	Wandoor	plantation	flushing	19:38	Hoplobatrachus tigerinus	T8	0	T8Wandoordryplantation0	M	116.65	41.23	39.96	coleoptera	adult	9.37	4.83	2.1	114.500463	hard	intermediate	terrestrial
11-02-2017	dry	Wandoor	plantation	flushing	19:38	Hoplobatrachus tigerinus	T11	0	T11Wandoordryplantation0	M	136.37	48.08	43.8	coleoptera	adult	7.65	3.96	2.26	62.83841143	hard	intermediate	terrestrial
11-02-2017	dry	Wandoor	plantation	flushing	19:38	Hoplobatrachus tigerinus	T3	1	T3Wandoordryplantation1	M	121.84	43.66	42.42	none	NA	NA	NA	NA	NA	NA	NA	NA
11-02-2017	dry	Wandoor	plantation	flushing	19:38	Hoplobatrachus tigerinus	T13	0	T13Wandoordryplantation0	M	130.63	46.95	44.55	diplopoda	adult	NA	4.73	4.51	NA	soft	sedentary	terrestrial
11-02-2017	dry	Wandoor	plantation	flushing	19:38	Hoplobatrachus tigerinus	T13	0	T13Wandoordryplantation0	M	130.63	46.95	44.55	gastropoda	adult	10.95	3.17	3.6	57.63761929	hard	sedentary	T/A
11-02-2017	dry	Wandoor	plantation	flushing	19:38	Hoplobatrachus tigerinus	T1	1	T1Wandoordryplantation1	Subadult	94.56	30.72	32.62	none	NA	NA	NA	NA	NA	NA	NA	NA
11-02-2017	dry	Wandoor	plantation	flushing	19:38	Hoplobatrachus tigerinus	T14	0	T14Wandoordryplantation0	M	113.74	38.18	38	slug	adult	21.26	6.39	2.5	454.7140431	soft	sedentary	T/A
11-02-2017	dry	Wandoor	plantation	flushing	21:30	Hoplobatrachus tigerinus	T15	0	T15Wandoordryplantation0	M	110.49	41.01	39.09	none	NA	NA	NA	NA	NA	NA	NA	NA
11-02-2017	dry	Wandoor	plantation	flushing	21:30	Hoplobatrachus tigerinus	T16	0	T16Wandoordryplantation0	F	121.98	42.69	41.4	none	NA	NA	NA	NA	NA	NA	NA	NA
11-02-2017	dry	Wandoor	plantation	flushing	21:30	Hoplobatrachus tigerinus	T17	0	T17Wandoordryplantation0	M	126.85	46.02	41.91	none	NA	NA	NA	NA	NA	NA	NA	NA
12-02-2017	dry	Wandoor	plantation	flushing	19:45	Hoplobatrachus tigerinus	T18	0	T18Wandoordryplantation0	M	124.04	37.66	39.89	formicidae	adult	2.65	0.5	0.1	0.34702381	hard	intermediate	terrestrial
12-02-2017	dry	Wandoor	plantation	flushing	19:45	Hoplobatrachus tigerinus	T18	0	T18Wandoordryplantation0	M	124.04	37.66	39.89	crab	adult	14.15	15.62	8.03	1808.389136	hard	evasive	T/A
12-02-2017	dry	Wandoor	plantation	flushing	19:45	Hoplobatrachus tigerinus	T31	0	T31Wandoordryplantation0	M	135.48	47.44	40.5	none	NA	NA	NA	NA	NA	NA	NA	NA
12-02-2017	dry	Wandoor	plantation	flushing	19:45	Hoplobatrachus tigerinus	T40	1	T40Wandoordryplantation1	F	121.54	44.45	42.36	orthoptera	adult	NA	NA	NA	NA	intermediate	evasive	terrestrial
12-02-2017	dry	Wandoor	plantation	flushing	19:45	Hoplobatrachus tigerinus	T40	1	T40Wandoordryplantation1	F	121.54	44.45	42.36	coleoptera	adult	11.1	4.68	2.74	127.3468114	hard	intermediate	terrestrial
12-02-2017	dry	Wandoor	plantation	flushing	19:45	Hoplobatrachus tigerinus	T40	1	T40Wandoordryplantation1	F	121.54	44.45	42.36	leplarva	larva	36.27	2.5	2.33	118.7410714	soft	sedentary	terrestrial
12-02-2017	dry	Wandoor	plantation	flushing	19:45	Hoplobatrachus tigerinus	T33	0	T33Wandoordryplantation0	M	148.03	48.1	44.77	none	NA	NA	NA	NA	NA	NA	NA	NA
12-02-2017	dry	Wandoor	plantation	flushing	19:45	Hoplobatrachus tigerinus	T34	0	T34Wandoordryplantation0	F	144.98	52.9	47.9	insecta	NA	NA	NA	NA	NA	NA	NA	NA
13-02-2017	dry	Wandoor	plantation	flushing	19:35	Hoplobatrachus tigerinus	T35	0	T35Wandoordryplantation0	M	133.35	51.46	44.04	coleoptera	adult	12.05	5.07	1.5	162.2468807	hard	intermediate	terrestrial
13-02-2017	dry	Wandoor	plantation	flushing	19:35	Hoplobatrachus tigerinus	T36	0	T36Wandoordryplantation0	M	124.62	44.31	41.42	orthoptera	adult	NA	NA	NA	NA	intermediate	evasive	terrestrial
13-02-2017	dry	Wandoor	plantation	flushing	19:35	Hoplobatrachus tigerinus	T3	1	T3Wandoordryplantation1	M	121.84	43.66	42.42	arthropoda	adult	NA	NA	NA	NA	NA	NA	NA
13-02-2017	dry	Wandoor	plantation	flushing	19:35	Hoplobatrachus tigerinus	T37	0	T37Wandoordryplantation0	M	109.41	38.69	37.51	none	NA	NA	NA	NA	NA	NA	NA	NA
13-02-2017	dry	Wandoor	plantation	flushing	21:05	Limnonectes sp.	LT1	0	LT1Wandoordryplantation0	NA	40.31	14.45	12.93	hemiptera	adult	5.15	2.28	0.7	14.02330286	soft	intermediate	terrestrial
13-02-2017	dry	Wandoor	plantation	flushing	21:05	Fejervarya sp.	FT1	0	FT1Wandoordryplantation0	NA	24.05	8.87	7.99	formicidae	adult	3.14	0.5	0.3	0.411190476	hard	intermediate	terrestrial
13-02-2017	dry	Wandoor	plantation	flushing	21:05	Limnonectes sp.	LT3	0	LT3Wandoordryplantation0	NA	29.76	9.5	8.93	insecta	adult	NA	NA	NA	NA	NA	NA	NA
13-02-2017	dry	Wandoor	plantation	flushing	21:05	Limnonectes sp.	LT4	0	LT4Wandoordryplantation0	NA	31.33	11.43	11.32	none	NA	NA	NA	NA	NA	NA	NA	NA
13-02-2017	dry	Wandoor	plantation	flushing	21:05	Limnonectes sp.	LT5	0	LT5Wandoordryplantation0	NA	30.78	10.03	9.18	none	NA	NA	NA	NA	NA	NA	NA	NA
13-02-2017	dry	Wandoor	plantation	flushing	21:05	Limnonectes sp.	LT900	0	LT900Wandoordryplantation0	NA	19.14	6.65	7.44	leplarva	larva	18.99	2.58	1	66.21216171	soft	sedentary	terrestrial
13-02-2017	dry	Wandoor	plantation	flushing	21:05	Limnonectes sp.	LT8	0	LT8Wandoordryplantation0	NA	26.92	9.45	9.45	coleoptera	adult	2.45	1.2	0.3	1.848	hard	intermediate	T/A
13-02-2017	dry	Wandoor	plantation	flushing	21:05	Limnonectes sp.	LT8	0	LT8Wandoordryplantation0	NA	26.92	9.45	9.45	formicidae	adult	1	1	1	0.523809524	hard	intermediate	terrestrial
13-02-2017	dry	Wandoor	plantation	flushing	21:05	Limnonectes sp.	LT8	0	LT8Wandoordryplantation0	NA	26.92	9.45	9.45	formicidae	adult	1	1	1	0.523809524	hard	intermediate	terrestrial
13-02-2017	dry	Wandoor	plantation	flushing	21:05	Limnonectes sp.	LT60	0	LT60Wandoordryplantation0	NA	21.62	8.02	7.64	arthropoda	adult	NA	NA	NA	NA	NA	NA	NA
15-02-2017	dry	Wandoor	plantation	flushing	20:10	Fejervarya sp.	LT10	0	LT10Wandoordryplantation0	NA	26.81	10.11	9	formicidae	adult	2.61	0.7	0.5	0.6699	hard	intermediate	terrestrial
15-02-2017	dry	Wandoor	plantation	flushing	20:10	Fejervarya sp.	LT10	0	LT10Wandoordryplantation0	NA	26.81	10.11	9	diptera	adult	NA	NA	NA	NA	soft	evasive	T/A
15-02-2017	dry	Wandoor	plantation	flushing	20:10	Limnonectes sp.	LT30	0	LT30Wandoordryplantation0	NA	31.87	10.44	9.11	gastropoda	adult	4.98	1.92	1.23	9.616237714	hard	sedentary	T/A
15-02-2017	dry	Wandoor	plantation	flushing	20:10	Limnonectes sp.	LT30	0	LT30Wandoordryplantation0	NA	31.87	10.44	9.11	leplarva	larva	34.65	NA	NA	NA	soft	sedentary	terrestrial
15-02-2017	dry	Wandoor	plantation	flushing	20:10	Limnonectes sp.	LT50	0	LT50Wandoordryplantation0	NA	32.09	12.23	10.86	none	NA	NA	NA	NA	NA	NA	NA	NA
15-02-2017	dry	Wandoor	plantation	flushing	20:10	Fejervarya sp.	LT40	0	LT40Wandoordryplantation0	NA	31.04	9.71	8.92	none	NA	NA	NA	NA	NA	NA	NA	NA
15-02-2017	dry	Wandoor	plantation	flushing	20:10	Limnonectes sp.	LT60	0	LT60Wandoordryplantation0	NA	23.85	8.55	7.84	slug	adult	7.5	6.28	0.5	154.9365714	soft	sedentary	T/A
16-02-2017	dry	Wandoor	agriculture	flushing	20:05	Limnonectes sp.	LT70	0	LT70Wandoordryagriculture0	NA	26.75	11.18	8.38	coleoptera	adult	4.31	1.4	1.01	4.424933333	hard	intermediate	terrestrial
16-02-2017	dry	Wandoor	agriculture	flushing	20:05	Limnonectes sp.	LT80	0	LT80Wandoordryagriculture0	NA	22.19	7.39	7.27	acari	adult	1.96	1.46	0.5	2.188442667	soft	sedentary	terrestrial
16-02-2017	dry	Wandoor	agriculture	flushing	20:05	Limnonectes sp.	LT80	0	LT80Wandoordryagriculture0	NA	22.19	7.39	7.27	formicidae	adult	NA	NA	NA	NA	hard	intermediate	terrestrial
16-02-2017	dry	Wandoor	agriculture	flushing	20:05	Limnonectes sp.	LT80	0	LT80Wandoordryagriculture0	NA	22.19	7.39	7.27	formicidae	adult	NA	NA	NA	NA	hard	intermediate	terrestrial
16-02-2017	dry	Wandoor	agriculture	flushing	20:05	Limnonectes sp.	LT11	0	LT11Wandoordryagriculture0	NA	24.57	8.63	7.59	diptera	adult	2.25	0.4	0.3	0.188571429	soft	evasive	T/A
16-02-2017	dry	Wandoor	agriculture	flushing	20:05	Limnonectes sp.	LT11	0	LT11Wandoordryagriculture0	NA	24.57	8.63	7.59	diptera	adult	2.25	0.4	0.3	0.188571429	soft	evasive	T/A
16-02-2017	dry	Wandoor	agriculture	flushing	20:05	Limnonectes sp.	LT11	0	LT11Wandoordryagriculture0	NA	24.57	8.63	7.59	diptera	adult	2.25	0.4	0.3	0.188571429	soft	evasive	T/A
16-02-2017	dry	Wandoor	agriculture	flushing	20:05	Limnonectes sp.	LT11	0	LT11Wandoordryagriculture0	NA	24.57	8.63	7.59	diptera	adult	2.25	0.4	0.3	0.188571429	soft	evasive	T/A
16-02-2017	dry	Wandoor	agriculture	flushing	20:05	Limnonectes sp.	LT11	0	LT11Wandoordryagriculture0	NA	24.57	8.63	7.59	hemiptera	adult	NA	NA	NA	NA	soft	intermediate	terrestrial
16-02-2017	dry	Wandoor	agriculture	flushing	20:05	Limnonectes sp.	LT11	0	LT11Wandoordryagriculture0	NA	24.57	8.63	7.59	coleoptera	adult	0.88	0.5	0.4	0.115238095	hard	intermediate	terrestrial
16-02-2017	dry	Wandoor	agriculture	flushing	20:05	Limnonectes sp.	LT11	0	LT11Wandoordryagriculture0	NA	24.57	8.63	7.59	formicidae	adult	4.61	0.6	0.65	0.869314286	hard	intermediate	terrestrial
16-02-2017	dry	Wandoor	agriculture	flushing	20:05	Limnonectes sp.	LT11	0	LT11Wandoordryagriculture0	NA	24.57	8.63	7.59	formicidae	adult	4.61	0.6	0.65	0.869314286	hard	intermediate	terrestrial
16-02-2017	dry	Wandoor	agriculture	flushing	20:05	Fejervarya sp.	LT13	0	LT13Wandoordryagriculture0	NA	23.69	8.62	8.35	formicidae	adult	3.48	0.7	0.5	0.8932	hard	intermediate	terrestrial
16-02-2017	dry	Wandoor	agriculture	flushing	20:05	Limnonectes sp.	LT10+20	0	LT10+20Wandoordryagriculture0	NA	27.08	8.69	7.38	hemiptera	adult	3.35	2.34	0.5	9.608374286	soft	intermediate	terrestrial
16-02-2017	dry	Wandoor	agriculture	flushing	20:05	Limnonectes sp.	LT10+20	0	LT10+20Wandoordryagriculture0	NA	27.08	8.69	7.38	diptera	adult	0.5	NA	NA	NA	soft	evasive	terrestrial
16-02-2017	dry	Wandoor	agriculture	flushing	20:05	Limnonectes sp.	LT10+20	0	LT10+20Wandoordryagriculture0	NA	27.08	8.69	7.38	diptera	adult	0.5	NA	NA	NA	soft	evasive	terrestrial
16-02-2017	dry	Wandoor	agriculture	flushing	20:05	Limnonectes sp.	LT10+20	0	LT10+20Wandoordryagriculture0	NA	27.08	8.69	7.38	orthoptera	adult	NA	NA	NA	NA	intermediate	evasive	terrestrial
16-02-2017	dry	Wandoor	agriculture	flushing	20:05	Limnonectes sp.	LT14	0	LT14Wandoordryagriculture0	NA	32.54	12.13	9.72	arthropoda	NA	NA	NA	NA	NA	NA	NA	NA
16-02-2017	dry	Wandoor	agriculture	flushing	20:05	Fejervarya sp.	LT15	0	LT15Wandoordryagriculture0	NA	24.93	9.18	8.07	formicidae	adult	3.88	1.18	NA	2.829887238	hard	intermediate	terrestrial
16-02-2017	dry	Wandoor	agriculture	flushing	20:05	Fejervarya sp.	LT15	0	LT15Wandoordryagriculture0	NA	24.93	9.18	8.07	formicidae	adult	3.88	1.18	NA	2.829887238	hard	intermediate	terrestrial
16-02-2017	dry	Wandoor	agriculture	flushing	20:05	Fejervarya sp.	LT15	0	LT15Wandoordryagriculture0	NA	24.93	9.18	8.07	formicidae	adult	1	1	NA	0.523809524	hard	intermediate	terrestrial
16-02-2017	dry	Wandoor	agriculture	flushing	20:05	Fejervarya sp.	LT15	0	LT15Wandoordryagriculture0	NA	24.93	9.18	8.07	formicidae	adult	1	1	NA	0.523809524	hard	intermediate	terrestrial
16-02-2017	dry	Wandoor	agriculture	flushing	20:05	Fejervarya sp.	LT15	0	LT15Wandoordryagriculture0	NA	24.93	9.18	8.07	formicidae	adult	1	1	NA	0.523809524	hard	intermediate	terrestrial
16-02-2017	dry	Wandoor	agriculture	flushing	20:05	Fejervarya sp.	LT15	0	LT15Wandoordryagriculture0	NA	24.93	9.18	8.07	formicidae	adult	1	1	NA	0.523809524	hard	intermediate	terrestrial
16-02-2017	dry	Wandoor	agriculture	flushing	20:05	Fejervarya sp.	LT15	0	LT15Wandoordryagriculture0	NA	24.93	9.18	8.07	formicidae	adult	1	1	NA	0.523809524	hard	intermediate	terrestrial
16-02-2017	dry	Wandoor	agriculture	flushing	20:05	Fejervarya sp.	LT15	0	LT15Wandoordryagriculture0	NA	24.93	9.18	8.07	formicidae	adult	1	1	NA	0.523809524	hard	intermediate	terrestrial
16-02-2017	dry	Wandoor	agriculture	flushing	20:05	Fejervarya sp.	LT15	0	LT15Wandoordryagriculture0	NA	24.93	9.18	8.07	formicidae	adult	1	1	NA	0.523809524	hard	intermediate	terrestrial
16-02-2017	dry	Wandoor	agriculture	flushing	20:05	Fejervarya sp.	LT15	0	LT15Wandoordryagriculture0	NA	24.93	9.18	8.07	coleoptera	adult	2.8	0.5	0.4	0.366666667	hard	intermediate	terrestrial
16-02-2017	dry	Wandoor	agriculture	flushing	20:05	Fejervarya sp.	LT16	0	LT16Wandoordryagriculture0	NA	28.09	9.07	8.75	aranae	adult	8.19	3.7	1.83	58.7301	soft	sedentary	terrestrial
16-02-2017	dry	Wandoor	agriculture	flushing	20:05	Fejervarya sp.	LT16	0	LT16Wandoordryagriculture0	NA	28.09	9.07	8.75	diptera	adult	1.3	0.6	NA	0.245142857	soft	evasive	terrestrial
16-02-2017	dry	Wandoor	agriculture	flushing	20:05	Fejervarya sp.	LT16	0	LT16Wandoordryagriculture0	NA	28.09	9.07	8.75	diptera	adult	1.3	0.6	NA	0.245142857	soft	evasive	terrestrial
16-02-2017	dry	Wandoor	agriculture	flushing	20:05	Fejervarya sp.	LT16	0	LT16Wandoordryagriculture0	NA	28.09	9.07	8.75	diptera	adult	1.3	0.6	NA	0.245142857	soft	evasive	terrestrial
17-02-2017	dry	Wandoor	plantation	flushing	20:00	Limnonectes sp.	LT17	0	LT17Wandoordryplantation0	NA	33.57	11.99	11.31	chilopoda	adult	30.48	4.19	1	280.2956766	soft	intermediate	terrestrial
17-02-2017	dry	Wandoor	plantation	flushing	20:00	Fejervarya sp.	LT901	0	LT901Wandoordryplantation0	M	24.61	9.07	8.02	coleoptera	adult	1.81	1	0.5	0.948095238	hard	intermediate	terrestrial
17-02-2017	dry	Wandoor	plantation	flushing	20:00	Fejervarya sp.	LT901	0	LT901Wandoordryplantation0	M	24.61	9.07	8.02	unidentified	adult	2.82	1.2	NA	2.127085714	NA	NA	NA
17-02-2017	dry	Wandoor	plantation	flushing	20:00	Fejervarya sp.	LT901	0	LT901Wandoordryplantation0	M	24.61	9.07	8.02	unidentified	adult	NA	NA	NA	NA	NA	NA	NA
17-02-2017	dry	Wandoor	plantation	flushing	20:00	Fejervarya sp.	LT18	0	LT18Wandoordryplantation0	NA	27.01	10.62	8.95	coleoptera	adult	4.11	2.8	0.5	16.8784	hard	intermediate	terrestrial
17-02-2017	dry	Wandoor	plantation	flushing	20:00	Fejervarya sp.	LT18	0	LT18Wandoordryplantation0	NA	27.01	10.62	8.95	diptera	adult	2.68	0.83	0.4	0.967084381	soft	evasive	terrestrial
17-02-2017	dry	Wandoor	plantation	flushing	20:00	Limnonectes sp.	LT31	0	LT31Wandoordryplantation0	NA	27.04	8.86	8.86	none	NA	NA	NA	NA	NA	NA	NA	NA
17-02-2017	dry	Wandoor	plantation	flushing	20:00	Limnonectes sp.	LT33	0	LT33Wandoordryplantation0	NA	30.85	10.89	9.9	unidentified	adult	3.15	1.9	0.5	5.9565	NA	NA	NA
17-02-2017	dry	Wandoor	plantation	flushing	20:00	Fejervarya sp.	LT34	0	LT34Wandoordryplantation0	NA	24.22	8.31	8.12	aranae	adult	3.66	1.65	1	5.219421429	soft	sedentary	terrestrial
17-02-2017	dry	Wandoor	plantation	flushing	20:00	Fejervarya sp.	LT34	0	LT34Wandoordryplantation0	NA	24.22	8.31	8.12	insecta	NA	NA	NA	NA	NA	NA	NA	NA
17-02-2017	dry	Wandoor	agriculture	flushing	20:00	Fejervarya sp.	LT35	0	LT35Wandoordryagriculture0	NA	26.96	9.37	8.18	coleoptera	adult	5.66	2.59	2.17	19.88791933	hard	intermediate	terrestrial
17-02-2017	dry	Wandoor	agriculture	flushing	20:00	Fejervarya sp.	LT35	0	LT35Wandoordryagriculture0	NA	26.96	9.37	8.18	formicidae	adult	1	1	1	0.523809524	hard	intermediate	terrestrial
17-02-2017	dry	Wandoor	agriculture	flushing	20:00	Fejervarya sp.	LT35	0	LT35Wandoordryagriculture0	NA	26.96	9.37	8.18	formicidae	adult	1	1	1	0.523809524	hard	intermediate	terrestrial
17-02-2017	dry	Wandoor	agriculture	flushing	20:00	Fejervarya sp.	LT35	0	LT35Wandoordryagriculture0	NA	26.96	9.37	8.18	formicidae	adult	1	1	1	0.523809524	hard	intermediate	terrestrial
17-02-2017	dry	Wandoor	agriculture	flushing	20:00	Fejervarya sp.	LT36	0	LT36Wandoordryagriculture0	NA	23.37	8.81	8.31	diptera	adult	2.9	1.75	0.9	4.652083333	soft	evasive	terrestrial
17-02-2017	dry	Wandoor	agriculture	flushing	20:00	Fejervarya sp.	LT36	0	LT36Wandoordryagriculture0	NA	23.37	8.81	8.31	formicidae	adult	1.5	1	0.7	0.785714286	hard	intermediate	terrestrial
17-02-2017	dry	Wandoor	agriculture	flushing	20:00	Fejervarya sp.	LT902	0	LT902Wandoordryagriculture0	NA	21.29	7.74	6.68	formicidae	adult	1	1	1	0.523809524	hard	intermediate	terrestrial
17-02-2017	dry	Wandoor	agriculture	flushing	20:00	Fejervarya sp.	LT902	0	LT902Wandoordryagriculture0	NA	21.29	7.74	6.68	formicidae	adult	1	1	1	0.523809524	hard	intermediate	terrestrial
17-02-2017	dry	Wandoor	agriculture	flushing	20:00	Fejervarya sp.	LT902	0	LT902Wandoordryagriculture0	NA	21.29	7.74	6.68	formicidae	adult	1	1	1	0.523809524	hard	intermediate	terrestrial
17-02-2017	dry	Wandoor	agriculture	flushing	20:00	Fejervarya sp.	LT902	0	LT902Wandoordryagriculture0	NA	21.29	7.74	6.68	formicidae	adult	1	1	1	0.523809524	hard	intermediate	terrestrial
17-02-2017	dry	Wandoor	agriculture	flushing	20:00	Fejervarya sp.	LT902	0	LT902Wandoordryagriculture0	NA	21.29	7.74	6.68	formicidae	adult	1	1	1	0.523809524	hard	intermediate	terrestrial
17-02-2017	dry	Wandoor	agriculture	flushing	20:00	Fejervarya sp.	LT902	0	LT902Wandoordryagriculture0	NA	21.29	7.74	6.68	formicidae	adult	1	1	1	0.523809524	hard	intermediate	terrestrial
17-02-2017	dry	Wandoor	agriculture	flushing	20:00	Fejervarya sp.	LT902	0	LT902Wandoordryagriculture0	NA	21.29	7.74	6.68	formicidae	adult	1	1	1	0.523809524	hard	intermediate	terrestrial
17-02-2017	dry	Wandoor	agriculture	flushing	20:00	Fejervarya sp.	LT902	0	LT902Wandoordryagriculture0	NA	21.29	7.74	6.68	formicidae	adult	1	1	1	0.523809524	hard	intermediate	terrestrial
17-02-2017	dry	Wandoor	agriculture	flushing	20:00	Fejervarya sp.	LT902	0	LT902Wandoordryagriculture0	NA	21.29	7.74	6.68	formicidae	adult	1	1	1	0.523809524	hard	intermediate	terrestrial
17-02-2017	dry	Wandoor	agriculture	flushing	20:00	Fejervarya sp.	LT902	0	LT902Wandoordryagriculture0	NA	21.29	7.74	6.68	formicidae	adult	1	1	1	0.523809524	hard	intermediate	terrestrial
17-02-2017	dry	Wandoor	agriculture	flushing	20:00	Fejervarya sp.	LT902	0	LT902Wandoordryagriculture0	NA	21.29	7.74	6.68	insecta	NA	NA	NA	NA	NA	NA	NA	NA
17-02-2017	dry	Wandoor	agriculture	flushing	20:00	Fejervarya sp.	LT9 (natural)	0	LT9 (natural)Wandoordryagriculture0	NA	26.12	8.7	8.62	hymenoptera	adult	5.27	1.54	1	6.546745333	hard	evasive	terrestrial
17-02-2017	dry	Wandoor	agriculture	flushing	20:00	Fejervarya sp.	LT9 (natural)	0	LT9 (natural)Wandoordryagriculture0	NA	26.12	8.7	8.62	hymenoptera	adult	5.27	1.54	1	6.546745333	hard	evasive	terrestrial
17-02-2017	dry	Wandoor	agriculture	flushing	20:00	Fejervarya sp.	LT9 (natural)	0	LT9 (natural)Wandoordryagriculture0	NA	26.12	8.7	8.62	diptera	adult	1	1	0.5	0.523809524	soft	evasive	terrestrial
17-02-2017	dry	Wandoor	agriculture	flushing	20:00	Fejervarya sp.	LT9 (natural)	0	LT9 (natural)Wandoordryagriculture0	NA	26.12	8.7	8.62	diptera	adult	1	1	0.5	0.523809524	soft	evasive	terrestrial
17-02-2017	dry	Wandoor	agriculture	flushing	20:00	Fejervarya sp.	LT9 (natural)	0	LT9 (natural)Wandoordryagriculture0	NA	26.12	8.7	8.62	isoptera	adult	NA	NA	NA	NA	soft	sedentary	terrestrial
17-02-2017	dry	Wandoor	agriculture	flushing	20:00	Fejervarya sp.	LT37	0	LT37Wandoordryagriculture0	NA	24.7	7.28	7.21	formicidae	adult	1.21	1	0.5	0.633809524	hard	intermediate	terrestrial
17-02-2017	dry	Wandoor	agriculture	flushing	20:00	Fejervarya sp.	LT37	0	LT37Wandoordryagriculture0	NA	24.7	7.28	7.21	formicidae	adult	1.21	1	0.5	0.633809524	hard	intermediate	terrestrial
17-02-2017	dry	Wandoor	agriculture	flushing	20:00	Fejervarya sp.	LT37	0	LT37Wandoordryagriculture0	NA	24.7	7.28	7.21	unidentified	NA	1.5	1	0.6	0.785714286	NA	NA	NA
17-02-2017	dry	Wandoor	agriculture	flushing	20:00	Fejervarya sp.	LT46	0	LT46Wandoordryagriculture0	NA	26.21	7.88	7.21	none	NA	NA	NA	NA	NA	NA	NA	NA
17-02-2017	dry	Wandoor	agriculture	flushing	20:00	Fejervarya sp.	LT38	0	LT38Wandoordryagriculture0	NA	30.35	9.32	9.17	leplarva	larva	20.74	3.18	3.15	109.8591874	soft	sedentary	terrestrial
17-02-2017	dry	Wandoor	agriculture	flushing	20:00	Fejervarya sp.	LT38	0	LT38Wandoordryagriculture0	NA	30.35	9.32	9.17	orthoptera	adult	5.79	2.03	2	12.498101	intermediate	evasive	terrestrial
17-02-2017	dry	Wandoor	agriculture	flushing	20:00	Fejervarya sp.	LT42	0	LT42Wandoordryagriculture0	NA	24.7	9.25	8.37	formicidae	adult	3.5	1.13	1	2.340983333	hard	intermediate	terrestrial
17-02-2017	dry	Wandoor	agriculture	flushing	20:00	Fejervarya sp.	LT41	0	LT41Wandoordryagriculture0	NA	24.59	8.17	8.83	coleoptera	adult	3.2	0.97	0.9	1.577127619	hard	intermediate	terrestrial
17-02-2017	dry	Wandoor	agriculture	flushing	20:00	Fejervarya sp.	LT41	0	LT41Wandoordryagriculture0	NA	24.59	8.17	8.83	formicidae	adult	1	0.5	0.5	0.130952381	hard	intermediate	terrestrial
17-02-2017	dry	Wandoor	agriculture	flushing	20:00	Fejervarya sp.	LT41	0	LT41Wandoordryagriculture0	NA	24.59	8.17	8.83	formicidae	adult	1	0.5	0.5	0.130952381	hard	intermediate	terrestrial
17-02-2017	dry	Wandoor	agriculture	flushing	20:00	Fejervarya sp.	LT41	0	LT41Wandoordryagriculture0	NA	24.59	8.17	8.83	formicidae	adult	1	0.5	0.5	0.130952381	hard	intermediate	terrestrial
17-02-2017	dry	Wandoor	agriculture	flushing	20:00	Fejervarya sp.	LT41	0	LT41Wandoordryagriculture0	NA	24.59	8.17	8.83	formicidae	adult	1	0.5	0.5	0.130952381	hard	intermediate	terrestrial
17-02-2017	dry	Wandoor	agriculture	flushing	20:00	Fejervarya sp.	LT41	0	LT41Wandoordryagriculture0	NA	24.59	8.17	8.83	diptera	adult	2.2	1	0.5	1.152380952	soft	evasive	terrestrial
17-02-2017	dry	Wandoor	agriculture	flushing	20:00	Fejervarya sp.	LT41	0	LT41Wandoordryagriculture0	NA	24.59	8.17	8.83	acari	adult	NA	NA	NA	NA	soft	sedentary	terrestrial
18-02-2017	dry	Wandoor	agriculture	flushing	19:45	Limnonectes sp.	LT14	1	LT14Wandoordryagriculture1	NA	32.54	12.13	9.72	formicidae	adult	1	0.5	0.5	0.130952381	hard	intermediate	terrestrial
18-02-2017	dry	Wandoor	agriculture	flushing	19:45	Limnonectes sp.	LT14	1	LT14Wandoordryagriculture1	NA	32.54	12.13	9.72	formicidae	adult	1	0.5	0.5	0.130952381	hard	intermediate	terrestrial
18-02-2017	dry	Wandoor	agriculture	flushing	19:45	Fejervarya sp.	LT43	0	LT43Wandoordryagriculture0	NA	26.77	8.72	8.42	formicidae	adult	4.43	1.47	1	5.014317	hard	intermediate	terrestrial
18-02-2017	dry	Wandoor	agriculture	flushing	19:45	Fejervarya sp.	LT43	0	LT43Wandoordryagriculture0	NA	26.77	8.72	8.42	formicidae	adult	4.43	1.47	1	5.014317	hard	intermediate	terrestrial
18-02-2017	dry	Wandoor	agriculture	flushing	19:45	Fejervarya sp.	LT43	0	LT43Wandoordryagriculture0	NA	26.77	8.72	8.42	formicidae	adult	4.43	1.47	1	5.014317	hard	intermediate	terrestrial
18-02-2017	dry	Wandoor	agriculture	flushing	19:45	Fejervarya sp.	LT43	0	LT43Wandoordryagriculture0	NA	26.77	8.72	8.42	formicidae	adult	4.43	1.47	1	5.014317	hard	intermediate	terrestrial
18-02-2017	dry	Wandoor	agriculture	flushing	19:45	Fejervarya sp.	LT43	0	LT43Wandoordryagriculture0	NA	26.77	8.72	8.42	formicidae	adult	1	0.5	0.5	0.130952381	hard	intermediate	terrestrial
18-02-2017	dry	Wandoor	agriculture	flushing	19:45	Fejervarya sp.	LT43	0	LT43Wandoordryagriculture0	NA	26.77	8.72	8.42	formicidae	adult	1	0.5	0.5	0.130952381	hard	intermediate	terrestrial
18-02-2017	dry	Wandoor	agriculture	flushing	19:45	Fejervarya sp.	LT43	0	LT43Wandoordryagriculture0	NA	26.77	8.72	8.42	formicidae	adult	1	0.5	0.5	0.130952381	hard	intermediate	terrestrial
18-02-2017	dry	Wandoor	agriculture	flushing	19:45	Fejervarya sp.	LT43	0	LT43Wandoordryagriculture0	NA	26.77	8.72	8.42	diptera	adult	3.83	2.11	1.09	8.931760619	soft	evasive	terrestrial
18-02-2017	dry	Wandoor	agriculture	flushing	19:45	Fejervarya sp.	LT16	1	LT16Wandoordryagriculture1	NA	28.09	9.07	8.75	formicidae	adult	1	0.5	0.5	0.130952381	hard	intermediate	terrestrial
18-02-2017	dry	Wandoor	agriculture	flushing	19:45	Fejervarya sp.	LT16	1	LT16Wandoordryagriculture1	NA	28.09	9.07	8.75	formicidae	adult	1	0.5	0.5	0.130952381	hard	intermediate	terrestrial
18-02-2017	dry	Wandoor	agriculture	flushing	19:45	Fejervarya sp.	LT16	1	LT16Wandoordryagriculture1	NA	28.09	9.07	8.75	diptera	adult	2.3	1.2	0.8	1.734857143	soft	evasive	terrestrial
18-02-2017	dry	Wandoor	agriculture	flushing	19:45	Fejervarya sp.	LT16	1	LT16Wandoordryagriculture1	NA	28.09	9.07	8.75	diptera	adult	2.3	1.2	0.8	1.734857143	soft	evasive	terrestrial
18-02-2017	dry	Wandoor	agriculture	flushing	19:45	Fejervarya sp.	LT16	1	LT16Wandoordryagriculture1	NA	28.09	9.07	8.75	isoptera	adult	2.5	1.7	1	3.78452381	soft	sedentary	terrestrial
18-02-2017	dry	Wandoor	agriculture	flushing	19:45	Fejervarya sp.	LT16	1	LT16Wandoordryagriculture1	NA	28.09	9.07	8.75	diptera	adult	3.1	2	1	6.495238095	soft	evasive	terrestrial
18-02-2017	dry	Wandoor	agriculture	flushing	19:45	Limnonectes sp.	LT44	0	LT44Wandoordryagriculture0	NA	23.93	8.33	7.36	formicidae	adult	1	0.5	0.5	0.130952381	hard	intermediate	terrestrial
18-02-2017	dry	Wandoor	agriculture	flushing	19:45	Limnonectes sp.	LT44	0	LT44Wandoordryagriculture0	NA	23.93	8.33	7.36	formicidae	adult	1	0.5	0.5	0.130952381	hard	intermediate	terrestrial
18-02-2017	dry	Wandoor	agriculture	flushing	19:45	Limnonectes sp.	LT44	0	LT44Wandoordryagriculture0	NA	23.93	8.33	7.36	diptera	adult	0.5	1	1	0.261904762	soft	evasive	terrestrial
18-02-2017	dry	Wandoor	agriculture	flushing	19:45	Limnonectes sp.	LT44	0	LT44Wandoordryagriculture0	NA	23.93	8.33	7.36	unidentified	adult	1.2	1	1	0.628571429	NA	NA	NA
18-02-2017	dry	Wandoor	agriculture	flushing	19:45	Fejervarya sp.	LT45	0	LT45Wandoordryagriculture0	NA	27.44	10.01	8.74	aranae	adult	3.5	2	1.4	7.333333333	soft	sedentary	terrestrial
18-02-2017	dry	Wandoor	agriculture	flushing	19:45	Fejervarya sp.	LT45	0	LT45Wandoordryagriculture0	NA	27.44	10.01	8.74	formicidae	adult	1	0.5	0.5	0.130952381	hard	intermediate	terrestrial
18-02-2017	dry	Wandoor	agriculture	flushing	19:45	Fejervarya sp.	LT45	0	LT45Wandoordryagriculture0	NA	27.44	10.01	8.74	formicidae	adult	1	0.5	0.5	0.130952381	hard	intermediate	terrestrial
18-02-2017	dry	Wandoor	agriculture	flushing	19:45	Fejervarya sp.	LT45	0	LT45Wandoordryagriculture0	NA	27.44	10.01	8.74	diptera	adult	1.7	1.5	1	2.003571429	soft	evasive	terrestrial
18-02-2017	dry	Wandoor	agriculture	flushing	19:45	Fejervarya sp.	LT45	0	LT45Wandoordryagriculture0	NA	27.44	10.01	8.74	insecta	NA	NA	NA	NA	NA	hard	NA	NA
18-02-2017	dry	Wandoor	agriculture	flushing	19:45	Fejervarya sp.	LT47	0	LT47Wandoordryagriculture0	NA	25.42	8.46	7.74	formicidae	adult	1	0.5	0.5	0.130952381	hard	intermediate	terrestrial
18-02-2017	dry	Wandoor	agriculture	flushing	19:45	Fejervarya sp.	LT47	0	LT47Wandoordryagriculture0	NA	25.42	8.46	7.74	formicidae	adult	1	0.5	0.5	0.130952381	hard	intermediate	terrestrial
18-02-2017	dry	Wandoor	agriculture	flushing	19:45	Fejervarya sp.	LT47	0	LT47Wandoordryagriculture0	NA	25.42	8.46	7.74	formicidae	adult	1	0.5	0.5	0.130952381	hard	intermediate	terrestrial
18-02-2017	dry	Wandoor	agriculture	flushing	19:45	Fejervarya sp.	LT47	0	LT47Wandoordryagriculture0	NA	25.42	8.46	7.74	insecta	NA	NA	NA	NA	NA	NA	NA	NA
18-02-2017	dry	Wandoor	agriculture	flushing	19:45	Fejervarya sp.	LT48	0	LT48Wandoordryagriculture0	NA	29.13	9.04	9.86	diptera	adult	2.87	1.57	1.1	3.705566333	soft	evasive	terrestrial
18-02-2017	dry	Wandoor	agriculture	flushing	19:45	Fejervarya sp.	LT48	0	LT48Wandoordryagriculture0	NA	29.13	9.04	9.86	diptera	adult	1.5	1	1	0.785714286	soft	evasive	terrestrial
18-02-2017	dry	Wandoor	agriculture	flushing	19:45	Fejervarya sp.	LT48	0	LT48Wandoordryagriculture0	NA	29.13	9.04	9.86	diptera	adult	1.5	1	1	0.785714286	soft	evasive	terrestrial
18-02-2017	dry	Wandoor	agriculture	flushing	19:45	Fejervarya sp.	LT48	0	LT48Wandoordryagriculture0	NA	29.13	9.04	9.86	arthropoda	NA	NA	NA	NA	NA	NA	NA	NA
18-02-2017	dry	Wandoor	agriculture	flushing	19:45	Fejervarya sp.	LT51	0	LT51Wandoordryagriculture0	NA	25.6	8.17	8.49	hemiptera	adult	2.41	1.3	1.1	2.13342381	soft	intermediate	terrestrial
18-02-2017	dry	Wandoor	agriculture	flushing	19:45	Fejervarya sp.	LT51	0	LT51Wandoordryagriculture0	NA	25.6	8.17	8.49	diptera	adult	1.5	1	1	0.785714286	soft	evasive	terrestrial
18-02-2017	dry	Wandoor	agriculture	flushing	19:45	Fejervarya sp.	LT51	0	LT51Wandoordryagriculture0	NA	25.6	8.17	8.49	diptera	adult	2.6	1.55	1.5	3.27197619	soft	evasive	terrestrial
18-02-2017	dry	Wandoor	agriculture	flushing	19:45	Fejervarya sp.	LT53	0	LT53Wandoordryagriculture0	NA	25.61	8.59	8.59	isoptera	adult	1.91	1.3	1.5	1.690804762	soft	sedentary	terrestrial
18-02-2017	dry	Wandoor	agriculture	flushing	19:45	Fejervarya sp.	LT53	0	LT53Wandoordryagriculture0	NA	25.61	8.59	8.59	insecta	NA	NA	NA	NA	NA	NA	NA	NA
18-02-2017	dry	Wandoor	agriculture	flushing	19:45	Limnonectes sp.	LT54	0	LT54Wandoordryagriculture0	NA	28.21	9.7	9.49	odonata	adult	8.03	2.82	2	33.44930914	intermediate	evasive	T/A
18-02-2017	dry	Wandoor	agriculture	flushing	19:45	Limnonectes sp.	LT54	0	LT54Wandoordryagriculture0	NA	28.21	9.7	9.49	formicidae	adult	2.3	1.5	1	2.710714286	hard	intermediate	terrestrial
18-02-2017	dry	Wandoor	agriculture	flushing	19:45	Limnonectes sp.	LT54	0	LT54Wandoordryagriculture0	NA	28.21	9.7	9.49	coleoptera	adult	2.1	1.6	1	2.816	hard	intermediate	terrestrial
18-02-2017	dry	Wandoor	agriculture	flushing	19:45	Limnonectes sp.	LT54	0	LT54Wandoordryagriculture0	NA	28.21	9.7	9.49	unidentified	adult	1.5	1.2	1.2	1.131428571	NA	NA	NA
18-02-2017	dry	Wandoor	plantation	flushing	20:05	Fejervarya sp.	LT55	0	LT55Wandoordryplantation0	NA	31.42	9.3	8.64	unidentified	NA	6.56	2.08	1.7	14.86633448	NA	NA	NA
18-02-2017	dry	Wandoor	plantation	flushing	20:05	Fejervarya sp.	LT55	0	LT55Wandoordryplantation0	NA	31.42	9.3	8.64	aranae	adult	2	1.3	1	1.77047619	soft	sedentary	terrestrial
18-02-2017	dry	Wandoor	plantation	flushing	20:05	Limnonectes sp.	LT56	0	LT56Wandoordryplantation0	NA	21.91	6.68	6.68	coleoptera	adult	2.1	1.3	1	1.859	hard	intermediate	terrestrial
18-02-2017	dry	Wandoor	plantation	flushing	20:05	Limnonectes sp.	LT56	0	LT56Wandoordryplantation0	NA	21.91	6.68	6.68	coleoptera	adult	2.1	1.3	1	1.859	hard	intermediate	terrestrial
18-02-2017	dry	Wandoor	plantation	flushing	20:05	Limnonectes sp.	LT56	0	LT56Wandoordryplantation0	NA	21.91	6.68	6.68	insecta	NA	NA	NA	NA	NA	NA	NA	NA
18-02-2017	dry	Wandoor	plantation	flushing	20:05	Limnonectes sp.	LT56	0	LT56Wandoordryplantation0	NA	21.91	6.68	6.68	insecta	NA	NA	NA	NA	NA	NA	NA	NA
18-02-2017	dry	Wandoor	plantation	flushing	20:05	Limnonectes sp.	LT57	0	LT57Wandoordryplantation0	NA	24.22	7.51	7.87	leplarva	larva	12.65	2.7	1.1	48.30492857	soft	sedentary	terrestrial
18-02-2017	dry	Wandoor	plantation	flushing	20:05	Limnonectes sp.	LT57	0	LT57Wandoordryplantation0	NA	24.22	7.51	7.87	leplarva	larva	5.14	1.8	1.2	8.723314286	soft	sedentary	terrestrial
18-02-2017	dry	Wandoor	plantation	flushing	20:05	Fejervarya sp.	LT58	0	LT58Wandoordryplantation0	NA	25.19	8.72	9.26	aranae	adult	2.44	1.9	1.1	4.61392381	soft	sedentary	terrestrial
18-02-2017	dry	Wandoor	plantation	flushing	20:05	Fejervarya sp.	LT58	0	LT58Wandoordryplantation0	NA	25.19	8.72	9.26	aranae	adult	2.01	1.8	1.2	3.411257143	soft	sedentary	terrestrial
18-02-2017	dry	Wandoor	plantation	flushing	20:05	Fejervarya sp.	LT58	0	LT58Wandoordryplantation0	NA	25.19	8.72	9.26	insecta	NA	NA	NA	NA	NA	NA	NA	NA
18-02-2017	dry	Wandoor	plantation	flushing	20:05	Fejervarya sp.	LT903	0	LT903Wandoordryplantation0	NA	19.22	7.46	6.99	hemiptera	adult	3.42	2.37	NA	10.06227514	soft	intermediate	terrestrial
18-02-2017	dry	Wandoor	plantation	flushing	20:05	Fejervarya sp.	LT903	0	LT903Wandoordryplantation0	NA	19.22	7.46	6.99	formicidae	adult	1	0.5	0.5	0.130952381	hard	intermediate	terrestrial
18-02-2017	dry	Wandoor	plantation	flushing	20:05	Fejervarya sp.	LT903	0	LT903Wandoordryplantation0	NA	19.22	7.46	6.99	diptera	adult	1.3	1.1	1	0.823952381	soft	evasive	terrestrial
18-02-2017	dry	Wandoor	plantation	flushing	20:05	Fejervarya sp.	LT903	0	LT903Wandoordryplantation0	NA	19.22	7.46	6.99	aranae	adult	1.6	1	1	0.838095238	soft	sedentary	terrestrial
18-02-2017	dry	Wandoor	plantation	flushing	20:05	Limnonectes sp.	LT61	0	LT61Wandoordryplantation0	NA	27.09	8.94	8.11	none	NA	NA	NA	NA	NA	NA	NA	NA
18-02-2017	dry	Wandoor	plantation	flushing	20:05	Limnonectes sp.	LT63	0	LT63Wandoordryplantation0	NA	28.68	9.55	8.79	diptera	adult	1.6	1	1	0.838095238	soft	evasive	terrestrial
18-02-2017	dry	Wandoor	plantation	flushing	20:05	Limnonectes sp.	LT63	0	LT63Wandoordryplantation0	NA	28.68	9.55	8.79	leplarva	larva	2.58	0.9	0.5	1.094657143	soft	sedentary	terrestrial
18-02-2017	dry	Wandoor	plantation	flushing	20:05	Fejervarya sp.	LT64	0	LT64Wandoordryplantation0	NA	22.59	7.92	7.92	coleoptera	adult	3.4	1.1	0.4	2.154952381	hard	intermediate	terrestrial
18-02-2017	dry	Wandoor	plantation	flushing	20:05	Fejervarya sp.	LT64	0	LT64Wandoordryplantation0	NA	22.59	7.92	7.92	aranae	adult	1.1	0.5	NA	0.144047619	soft	sedentary	terrestrial
18-02-2017	dry	Wandoor	plantation	flushing	20:05	Fejervarya sp.	LT65	0	LT65Wandoordryplantation0	NA	27.12	8.25	8.25	leplarva	larva	7.2	1.5	NA	8.485714286	soft	sedentary	terrestrial
18-02-2017	dry	Wandoor	plantation	flushing	20:05	Fejervarya sp.	LT65	0	LT65Wandoordryplantation0	NA	27.12	8.25	8.25	insecta	NA	NA	NA	NA	NA	hard	NA	NA
18-02-2017	dry	Wandoor	plantation	flushing	20:05	Fejervarya sp.	LT904	0	LT904Wandoordryplantation0	NA	25.65	8.54	8.07	formicidae	adult	4.01	1.32	0.9	3.659869714	hard	intermediate	terrestrial
18-02-2017	dry	Wandoor	plantation	flushing	20:05	Fejervarya sp.	LT66	0	LT66Wandoordryplantation0	NA	21.17	8.13	9.1	hemiptera	adult	NA	NA	NA	NA	soft	intermediate	terrestrial
18-02-2017	dry	Wandoor	plantation	flushing	20:05	Fejervarya sp.	LT66	0	LT66Wandoordryplantation0	NA	21.17	8.13	9.1	hemiptera	adult	NA	NA	NA	NA	soft	intermediate	terrestrial
18-02-2017	dry	Wandoor	plantation	flushing	20:05	Fejervarya sp.	LT66	0	LT66Wandoordryplantation0	NA	21.17	8.13	9.1	hemiptera	adult	NA	NA	NA	NA	soft	intermediate	terrestrial
18-02-2017	dry	Wandoor	plantation	flushing	20:05	Fejervarya sp.	LT66	0	LT66Wandoordryplantation0	NA	21.17	8.13	9.1	hemiptera	adult	NA	NA	NA	NA	soft	intermediate	terrestrial
18-02-2017	dry	Wandoor	plantation	flushing	20:05	Fejervarya sp.	LT66	0	LT66Wandoordryplantation0	NA	21.17	8.13	9.1	formicidae	adult	1	0.5	0.5	0.130952381	hard	intermediate	terrestrial
18-02-2017	dry	Wandoor	plantation	flushing	20:05	Fejervarya sp.	LT66	0	LT66Wandoordryplantation0	NA	21.17	8.13	9.1	orthoptera	adult	NA	NA	NA	NA	intermediate	evasive	terrestrial
19-02-2017	dry	Wandoor	secondary forest	flushing	20:00	Limnonectes sp.	LT67	0	LT67Wandoordrysecondary forest0	NA	23.69	7.89	7.14	formicidae	adult	1.3	1	NA	0.680952381	hard	intermediate	terrestrial
19-02-2017	dry	Wandoor	secondary forest	flushing	20:00	Limnonectes sp.	LT67	0	LT67Wandoordrysecondary forest0	NA	23.69	7.89	7.14	formicidae	adult	1.3	1	NA	0.680952381	hard	intermediate	terrestrial
19-02-2017	dry	Wandoor	secondary forest	flushing	20:00	Limnonectes sp.	LT68	0	LT68Wandoordrysecondary forest0	NA	23.7	8.57	7.92	formicidae	adult	4.67	1.1	0.8	2.959890476	hard	intermediate	terrestrial
19-02-2017	dry	Wandoor	secondary forest	flushing	20:00	Limnonectes sp.	LT68	0	LT68Wandoordrysecondary forest0	NA	23.7	8.57	7.92	zygentoma	adult	3.85	2.41	0.5	11.71300167	soft	sedentary	terrestrial
19-02-2017	dry	Wandoor	secondary forest	flushing	20:00	Fejervarya sp.	LT71	0	LT71Wandoordrysecondary forest0	NA	26.04	7.88	7.88	formicidae	adult	NA	NA	NA	NA	hard	intermediate	terrestrial
19-02-2017	dry	Wandoor	secondary forest	flushing	20:00	Limnonectes sp.	LT73	0	LT73Wandoordrysecondary forest0	NA	28.93	11.48	11.01	coleoptera	adult	5.32	2.61	NA	18.983052	hard	intermediate	terrestrial
19-02-2017	dry	Wandoor	secondary forest	flushing	20:00	Limnonectes sp.	LT74	0	LT74Wandoordrysecondary forest0	NA	31.61	9.37	9.37	none	NA	NA	NA	NA	NA	NA	NA	NA
19-02-2017	dry	Wandoor	secondary forest	flushing	20:00	Limnonectes sp.	LT75	0	LT75Wandoordrysecondary forest0	NA	22.87	7.88	7.21	formicidae	adult	2.49	2.06	1.2	5.534866857	hard	intermediate	terrestrial
19-02-2017	dry	Wandoor	secondary forest	flushing	20:00	Limnonectes sp.	LT75	0	LT75Wandoordrysecondary forest0	NA	22.87	7.88	7.21	formicidae	adult	1.38	1	NA	0.722857143	hard	intermediate	terrestrial
19-02-2017	dry	Wandoor	secondary forest	flushing	20:00	Limnonectes sp.	LT76	0	LT76Wandoordrysecondary forest0	NA	25.77	8.54	8.14	isoptera	adult	3.62	1.85	NA	6.489711905	soft	sedentary	terrestrial
19-02-2017	dry	Wandoor	secondary forest	flushing	20:00	Limnonectes sp.	LT76	0	LT76Wandoordrysecondary forest0	NA	25.77	8.54	8.14	formicidae	adult	3.21	1.14	NA	2.185184571	hard	intermediate	terrestrial
19-02-2017	dry	Wandoor	secondary forest	flushing	20:00	Fejervarya sp.	LT77	0	LT77Wandoordrysecondary forest0	NA	24.6	8.03	8.03	chilopoda	adult	12.54	1.64	1	17.66682971	soft	intermediate	terrestrial
19-02-2017	dry	Wandoor	secondary forest	flushing	20:00	Fejervarya sp.	LT77	0	LT77Wandoordrysecondary forest0	NA	24.6	8.03	8.03	formicidae	adult	3.87	1.29	1.1	3.373368429	hard	intermediate	terrestrial
19-02-2017	dry	Wandoor	secondary forest	flushing	20:00	Fejervarya sp.	LT77	0	LT77Wandoordrysecondary forest0	NA	24.6	8.03	8.03	formicidae	adult	3.87	1.29	1.1	3.373368429	hard	intermediate	terrestrial
19-02-2017	dry	Wandoor	secondary forest	flushing	20:00	Fejervarya sp.	LT77	0	LT77Wandoordrysecondary forest0	NA	24.6	8.03	8.03	formicidae	adult	3.87	1.29	1.1	3.373368429	hard	intermediate	terrestrial
19-02-2017	dry	Wandoor	secondary forest	flushing	20:00	Fejervarya sp.	LT77	0	LT77Wandoordrysecondary forest0	NA	24.6	8.03	8.03	formicidae	adult	3.87	1.29	1.1	3.373368429	hard	intermediate	terrestrial
19-02-2017	dry	Wandoor	secondary forest	flushing	20:00	Fejervarya sp.	LT77	0	LT77Wandoordrysecondary forest0	NA	24.6	8.03	8.03	formicidae	adult	1.69	1.2	1	1.274742857	hard	intermediate	terrestrial
19-02-2017	dry	Wandoor	secondary forest	flushing	20:00	Limnonectes sp.	LT78	0	LT78Wandoordrysecondary forest0	NA	34.72	13.42	13.05	arthropoda	NA	NA	NA	NA	NA	NA	NA	NA
19-02-2017	dry	Wandoor	secondary forest	flushing	20:00	Limnonectes sp.	LT81	0	LT81Wandoordrysecondary forest0	NA	29.64	11.11	10.91	unidentified	adult	9.45	5.62	2.51	156.34278	NA	NA	NA
19-02-2017	dry	Wandoor	secondary forest	flushing	20:00	Limnonectes sp.	LT81	0	LT81Wandoordrysecondary forest0	NA	29.64	11.11	10.91	chilopoda	adult	NA	NA	NA	NA	soft	intermediate	terrestrial
19-02-2017	dry	Wandoor	secondary forest	flushing	20:00	Limnonectes sp.	LT81	0	LT81Wandoordrysecondary forest0	NA	29.64	11.11	10.91	coleoptera	adult	4.48	1.71	1.2	6.861888	hard	intermediate	terrestrial
19-02-2017	dry	Wandoor	secondary forest	flushing	20:00	Limnonectes sp.	LT83	0	LT83Wandoordrysecondary forest0	NA	29.33	11.19	10.22	coleoptera	adult	2.38	1.75	NA	3.817916667	hard	intermediate	terrestrial
19-02-2017	dry	Wandoor	secondary forest	flushing	20:00	Limnonectes sp.	LT83	0	LT83Wandoordrysecondary forest0	NA	29.33	11.19	10.22	coleoptera	adult	NA	NA	NA	NA	hard	intermediate	terrestrial
19-02-2017	dry	Wandoor	secondary forest	flushing	20:00	Limnonectes sp.	LT83	0	LT83Wandoordrysecondary forest0	NA	29.33	11.19	10.22	formicidae	adult	1.5	1	0.5	0.785714286	hard	intermediate	terrestrial
19-02-2017	dry	Wandoor	secondary forest	flushing	20:00	Limnonectes sp.	LT83	0	LT83Wandoordrysecondary forest0	NA	29.33	11.19	10.22	diptera	adult	3.32	1.45	NA	3.656347619	soft	evasive	terrestrial
19-02-2017	dry	Wandoor	secondary forest	flushing	20:00	Limnonectes sp.	LT83	0	LT83Wandoordrysecondary forest0	NA	29.33	11.19	10.22	unidentified	NA	2.19	1.75	NA	3.513125	NA	NA	NA
19-02-2017	dry	Wandoor	secondary forest	flushing	20:00	Limnonectes sp.	LT84	0	LT84Wandoordrysecondary forest0	NA	22.73	7.56	7.02	chilopoda	adult	NA	NA	NA	NA	soft	intermediate	terrestrial
19-02-2017	dry	Wandoor	secondary forest	flushing	20:00	Limnonectes sp.	LT85	0	LT85Wandoordrysecondary forest0	NA	25.79	9.11	8.73	coleoptera	adult	NA	1.4	NA	NA	hard	intermediate	terrestrial
20-02-2017	dry	Wandoor	secondary forest	flushing	19:50	Fejervarya sp.	LT86	0	LT86Wandoordrysecondary forest0	NA	23.63	7.4	8.72	aranae	adult	4.09	2.8	NA	16.79626667	soft	sedentary	terrestrial
20-02-2017	dry	Wandoor	secondary forest	flushing	19:50	Fejervarya sp.	LT86	0	LT86Wandoordrysecondary forest0	NA	23.63	7.4	8.72	insecta	NA	NA	NA	NA	NA	hard	NA	NA
20-02-2017	dry	Wandoor	secondary forest	flushing	19:50	Limnonectes sp.	LT87	0	LT87Wandoordrysecondary forest0	NA	32.67	11.73	11	blattaria	adult	NA	NA	NA	NA	soft	evasive	terrestrial
20-02-2017	dry	Wandoor	secondary forest	flushing	19:50	Limnonectes sp.	LT78	1	LT78Wandoordrysecondary forest1	NA	34.72	13.42	13.05	arthropoda	NA	NA	NA	NA	NA	NA	NA	NA
20-02-2017	dry	Wandoor	secondary forest	flushing	19:50	Fejervarya sp.	LT88	0	LT88Wandoordrysecondary forest0	NA	25.42	8.24	7.8	none	NA	NA	NA	NA	NA	NA	NA	NA
20-02-2017	dry	Wandoor	secondary forest	flushing	19:50	Limnonectes sp.	LT1,2,3	0	LT1,2,3Wandoordrysecondary forest0	NA	27.03	9.17	8.73	orthoptera	adult	NA	NA	NA	NA	intermediate	evasive	terrestrial
20-02-2017	dry	Wandoor	secondary forest	flushing	19:50	Limnonectes sp.	LT103	0	LT103Wandoordrysecondary forest0	NA	23.84	7.98	7.71	coleoptera	adult	2.31	1.37	NA	2.271049	hard	intermediate	terrestrial
20-02-2017	dry	Wandoor	secondary forest	flushing	19:50	Limnonectes sp.	LT103	0	LT103Wandoordrysecondary forest0	NA	23.84	7.98	7.71	aranae	adult	2.54	1.35	0.9	2.424792857	soft	sedentary	terrestrial
20-02-2017	dry	Wandoor	secondary forest	flushing	19:50	Limnonectes sp.	LT103	0	LT103Wandoordrysecondary forest0	NA	23.84	7.98	7.71	arthropoda	NA	NA	NA	NA	NA	hard	NA	NA
20-02-2017	dry	Wandoor	secondary forest	flushing	19:50	Limnonectes sp.	LT104	0	LT104Wandoordrysecondary forest0	NA	30.74	9.87	10.51	arthropoda	NA	NA	NA	NA	NA	NA	NA	NA
20-02-2017	dry	Wandoor	secondary forest	flushing	19:50	Limnonectes sp.	LT105	0	LT105Wandoordrysecondary forest0	NA	24.59	7.71	7.62	coleoptera	adult	3.11	1.35	NA	2.968939286	hard	intermediate	terrestrial
20-02-2017	dry	Wandoor	secondary forest	flushing	19:50	Limnonectes sp.	LT105	0	LT105Wandoordrysecondary forest0	NA	24.59	7.71	7.62	chilopoda	adult	15.86	1	1	8.307619048	soft	intermediate	terrestrial
20-02-2017	dry	Wandoor	secondary forest	flushing	19:50	Fejervarya sp.	LT106	0	LT106Wandoordrysecondary forest0	NA	19.3	6.63	6.63	none	NA	NA	NA	NA	NA	NA	NA	NA
20-02-2017	dry	Wandoor	secondary forest	flushing	19:50	Fejervarya sp.	LT1030	0	LT1030Wandoordrysecondary forest0	NA	21.79	7.64	8.19	unidentified	adult	7.54	2.36	1.3	21.99726781	hard	evasive	terrestrial
20-02-2017	dry	Wandoor	secondary forest	flushing	19:50	Fejervarya sp.	LT1030	0	LT1030Wandoordrysecondary forest0	NA	21.79	7.64	8.19	hemiptera	adult	5.43	3.22	0.8	29.490692	soft	intermediate	terrestrial
20-02-2017	dry	Wandoor	secondary forest	flushing	19:50	Fejervarya sp.	LT1030	0	LT1030Wandoordrysecondary forest0	NA	21.79	7.64	8.19	diptera	adult	4.55	1.8	1	7.722	soft	evasive	terrestrial
20-02-2017	dry	Wandoor	secondary forest	flushing	19:50	Fejervarya sp.	LT1030	0	LT1030Wandoordrysecondary forest0	NA	21.79	7.64	8.19	isoptera	adult	2.5	1.03	0.9	1.38927381	soft	sedentary	terrestrial
20-02-2017	dry	Wandoor	secondary forest	flushing	19:50	Limnonectes sp.	LT905	0	LT905Wandoordrysecondary forest0	NA	19.84	7.2	7.2	isoptera	adult	2.51	1.08	1	1.533538286	soft	sedentary	terrestrial
20-02-2017	dry	Wandoor	secondary forest	flushing	19:50	Limnonectes sp.	LT905	0	LT905Wandoordrysecondary forest0	NA	19.84	7.2	7.2	isoptera	adult	2.51	1.08	1	1.533538286	soft	sedentary	terrestrial
20-02-2017	dry	Wandoor	secondary forest	flushing	19:50	Limnonectes sp.	LT905	0	LT905Wandoordrysecondary forest0	NA	19.84	7.2	7.2	formicidae	adult	0.89	0.5	0.5	0.116547619	hard	intermediate	terrestrial
20-02-2017	dry	Wandoor	secondary forest	flushing	19:50	Limnonectes sp.	LT905	0	LT905Wandoordrysecondary forest0	NA	19.84	7.2	7.2	formicidae	adult	0.89	0.5	0.5	0.116547619	hard	intermediate	terrestrial
20-02-2017	dry	Wandoor	secondary forest	flushing	19:50	Limnonectes sp.	LT905	0	LT905Wandoordrysecondary forest0	NA	19.84	7.2	7.2	formicidae	adult	0.89	0.5	0.5	0.116547619	hard	intermediate	terrestrial
20-02-2017	dry	Wandoor	secondary forest	flushing	19:50	Limnonectes sp.	LT905	0	LT905Wandoordrysecondary forest0	NA	19.84	7.2	7.2	formicidae	adult	0.89	0.5	0.5	0.116547619	hard	intermediate	terrestrial
20-02-2017	dry	Wandoor	secondary forest	flushing	19:50	Limnonectes sp.	LT905	0	LT905Wandoordrysecondary forest0	NA	19.84	7.2	7.2	formicidae	adult	0.89	0.5	0.5	0.116547619	hard	intermediate	terrestrial
20-02-2017	dry	Wandoor	secondary forest	flushing	19:50	Limnonectes sp.	LT905	0	LT905Wandoordrysecondary forest0	NA	19.84	7.2	7.2	formicidae	adult	0.89	0.5	0.5	0.116547619	hard	intermediate	terrestrial
20-02-2017	dry	Wandoor	secondary forest	flushing	19:50	Limnonectes sp.	LT905	0	LT905Wandoordrysecondary forest0	NA	19.84	7.2	7.2	formicidae	adult	0.89	0.5	0.5	0.116547619	hard	intermediate	terrestrial
20-02-2017	dry	Wandoor	secondary forest	flushing	19:50	Limnonectes sp.	LT905	0	LT905Wandoordrysecondary forest0	NA	19.84	7.2	7.2	formicidae	adult	2.3	0.99	0.5	1.180787143	hard	intermediate	terrestrial
20-02-2017	dry	Wandoor	secondary forest	flushing	19:50	Limnonectes sp.	LT905	0	LT905Wandoordrysecondary forest0	NA	19.84	7.2	7.2	formicidae	adult	3.61	1.05	0.9	2.084775	hard	intermediate	terrestrial
20-02-2017	dry	Wandoor	secondary forest	flushing	19:50	Limnonectes sp.	LT905	0	LT905Wandoordrysecondary forest0	NA	19.84	7.2	7.2	isoptera	adult	9.24	1.98	NA	18.974736	soft	sedentary	terrestrial
20-02-2017	dry	Wandoor	secondary forest	flushing	19:50	Limnonectes sp.	LT107	0	LT107Wandoordrysecondary forest0	NA	26.95	10.05	9.73	none	NA	NA	NA	NA	NA	NA	NA	NA
20-02-2017	dry	Wandoor	secondary forest	flushing	19:50	Fejervarya sp.	LT108	0	LT108Wandoordrysecondary forest0	NA	29.02	9.62	10.28	formicidae	adult	0.98	0.5	0.5	0.128333333	hard	intermediate	terrestrial
20-02-2017	dry	Wandoor	secondary forest	flushing	19:50	Fejervarya sp.	LT304	0	LT304Wandoordrysecondary forest0	NA	26.67	9.6	10.21	none	NA	NA	NA	NA	NA	NA	NA	NA
20-02-2017	dry	Wandoor	secondary forest	flushing	19:50	Fejervarya sp.	LT405	0	LT405Wandoordrysecondary forest0	NA	20.05	7.08	7.08	none	NA	NA	NA	NA	NA	NA	NA	NA
20-02-2017	dry	Wandoor	secondary forest	flushing	19:50	Fejervarya sp.	LT203	0	LT203Wandoordrysecondary forest0	NA	22.04	7.11	7.1	unidentified	NA	NA	NA	NA	NA	NA	NA	NA
20-02-2017	dry	Wandoor	secondary forest	flushing	19:50	Fejervarya sp.	LT203	0	LT203Wandoordrysecondary forest0	NA	22.04	7.11	7.1	formicidae	adult	0.83	0.45	0.5	0.088039286	hard	intermediate	terrestrial
26-02-2017	dry	Wandoor	primary forest	flushing	21:00	Limnonectes sp.	LT176	0	LT176Wandoordryprimary forest0	NA	24.81	10.2	9.87	arthropoda	NA	NA	NA	NA	NA	NA	NA	NA
26-02-2017	dry	Wandoor	primary forest	flushing	21:00	Limnonectes sp.	LT168	0	LT168Wandoordryprimary forest0	NA	40.28	14.45	14.54	arthropoda	NA	NA	NA	NA	NA	NA	NA	NA
26-02-2017	dry	Wandoor	primary forest	flushing	21:00	Limnonectes sp.	LT172	0	LT172Wandoordryprimary forest0	NA	36.88	13.3	13.3	unidentified	NA	5.17	0.4	NA	0.433295238	NA	NA	NA
26-02-2017	dry	Wandoor	primary forest	flushing	21:00	Limnonectes sp.	LT172	0	LT172Wandoordryprimary forest0	NA	36.88	13.3	13.3	isoptera	adult	4.15	0.5	0.5	0.543452381	soft	sedentary	terrestrial
26-02-2017	dry	Wandoor	primary forest	flushing	21:00	Limnonectes sp.	LT172	0	LT172Wandoordryprimary forest0	NA	36.88	13.3	13.3	arthropoda	NA	NA	NA	NA	NA	hard	NA	NA
26-02-2017	dry	Wandoor	primary forest	flushing	21:00	Limnonectes sp.	LT177	0	LT177Wandoordryprimary forest0	NA	29.11	11.33	11.15	aranae	adult	3.47	2.08	1	7.863747048	soft	sedentary	terrestrial
26-02-2017	dry	Wandoor	primary forest	flushing	21:00	Limnonectes sp.	LT177	0	LT177Wandoordryprimary forest0	NA	29.11	11.33	11.15	arthropoda	NA	NA	NA	NA	NA	NA	NA	NA
26-02-2017	dry	Wandoor	primary forest	flushing	21:00	Limnonectes sp.	LT178	0	LT178Wandoordryprimary forest0	NA	26.53	9.97	9.97	arthropoda	NA	NA	NA	NA	NA	NA	NA	NA
26-02-2017	dry	Wandoor	primary forest	flushing	21:00	Limnonectes sp.	LT186	0	LT186Wandoordryprimary forest0	NA	24.55	8.83	8.83	none	NA	NA	NA	NA	NA	NA	NA	NA
26-02-2017	dry	Wandoor	primary forest	flushing	21:00	Limnonectes sp.	LT187	0	LT187Wandoordryprimary forest0	NA	27.5	10.98	11.07	aranae	adult	2	0.5	0.5	0.261904762	soft	sedentary	terrestrial
26-02-2017	dry	Wandoor	primary forest	flushing	21:00	Limnonectes sp.	LT187	0	LT187Wandoordryprimary forest0	NA	27.5	10.98	11.07	amphipoda	adult	3.8	1.7	0.5	5.75247619	soft	sedentary	aquatic
27-02-2017	dry	Wandoor	primary forest	flushing	20:00	Limnonectes sp.	LT375	0	LT375Wandoordryprimary forest0	NA	26.59	9.96	9.49	diptera	adult	3.5	NA	NA	NA	soft	evasive	terrestrial
27-02-2017	dry	Wandoor	primary forest	flushing	20:00	Limnonectes sp.	LT375	0	LT375Wandoordryprimary forest0	NA	26.59	9.96	9.49	diptera	adult	3.5	NA	NA	NA	soft	evasive	terrestrial
27-02-2017	dry	Wandoor	primary forest	flushing	20:00	Limnonectes sp.	LT377	0	LT377Wandoordryprimary forest0	NA	31.24	10.54	10.54	none	NA	NA	NA	NA	NA	NA	NA	NA
27-02-2017	dry	Wandoor	primary forest	flushing	20:00	Limnonectes sp.	LT376	0	LT376Wandoordryprimary forest0	NA	29.59	11.77	11.79	amphipoda	adult	9.16	3.14	1.05	47.30729981	soft	sedentary	aquatic
27-02-2017	dry	Wandoor	primary forest	flushing	20:00	Limnonectes sp.	LT376	0	LT376Wandoordryprimary forest0	NA	29.59	11.77	11.79	coleoptera	adult	3.43	2.21	1	8.775099667	hard	intermediate	terrestrial
27-02-2017	dry	Wandoor	primary forest	flushing	20:00	Limnonectes sp.	LT376	0	LT376Wandoordryprimary forest0	NA	29.59	11.77	11.79	coleoptera	adult	3.43	2.21	1	8.775099667	hard	intermediate	terrestrial
27-02-2017	dry	Wandoor	primary forest	flushing	20:00	Limnonectes sp.	LT376	0	LT376Wandoordryprimary forest0	NA	29.59	11.77	11.79	coleoptera	adult	3.43	2.21	1	8.775099667	hard	intermediate	terrestrial
27-02-2017	dry	Wandoor	primary forest	flushing	20:00	Limnonectes sp.	LT376	0	LT376Wandoordryprimary forest0	NA	29.59	11.77	11.79	arthropoda	NA	NA	NA	NA	NA	hard	NA	NA
27-02-2017	dry	Wandoor	primary forest	flushing	20:00	Limnonectes sp.	LT378	0	LT378Wandoordryprimary forest0	NA	24.61	9.36	9.36	none	NA	NA	NA	NA	NA	NA	NA	NA
27-02-2017	dry	Wandoor	primary forest	flushing	20:00	Limnonectes sp.	LT385	0	LT385Wandoordryprimary forest0	NA	32.81	11.24	11.72	isoptera	adult	7.14	0.5	0.5	0.935	soft	NA	NA
27-02-2017	dry	Wandoor	primary forest	flushing	20:00	Limnonectes sp.	LT415	0	LT415Wandoordryprimary forest0	NA	25.75	8.73	8.73	none	NA	NA	NA	NA	NA	NA	NA	NA
27-02-2017	dry	Wandoor	primary forest	flushing	20:00	Limnonectes sp.	LT386	0	LT386Wandoordryprimary forest0	NA	27.42	10.64	10.64	none	NA	NA	NA	NA	NA	NA	NA	NA
27-02-2017	dry	Wandoor	primary forest	flushing	20:00	Fejervarya sp.	LT387	0	LT387Wandoordryprimary forest0	NA	25.28	8.09	8.55	none	NA	NA	NA	NA	NA	NA	NA	NA
27-02-2017	dry	Wandoor	primary forest	flushing	20:00	Limnonectes sp.	LT388	0	LT388Wandoordryprimary forest0	NA	22.5	9.18	9.18	arthropoda	NA	NA	NA	NA	NA	NA	NA	NA
27-02-2017	dry	Wandoor	primary forest	flushing	20:00	Limnonectes sp.	LT416	0	LT416Wandoordryprimary forest0	NA	23.15	7.59	7.63	formicidae	adult	3.37	1.12	0.8	2.214314667	hard	intermediate	terrestrial
27-02-2017	dry	Wandoor	primary forest	flushing	20:00	Limnonectes sp.	LT417	0	LT417Wandoordryprimary forest0	NA	19.72	8.54	8.54	none	NA	NA	NA	NA	NA	NA	NA	NA
01-03-2017	dry	Wandoor	primary forest	flushing	20:00	Limnonectes sp.	LT537	0	LT537Wandoordryprimary forest0	NA	38.84	14.45	15.18	none	NA	NA	NA	NA	NA	NA	NA	NA
01-03-2017	dry	Wandoor	primary forest	flushing	20:00	Limnonectes sp.	LT415	1	LT415Wandoordryprimary forest1	NA	25.75	8.73	8.73	isoptera	adult	5.17	1.24	NA	4.163967238	soft	sedentary	terrestrial
01-03-2017	dry	Wandoor	primary forest	flushing	20:00	Limnonectes sp.	LT538	0	LT538Wandoordryprimary forest0	NA	27.88	10.63	11.9	none	NA	NA	NA	NA	NA	NA	NA	NA
01-03-2017	dry	Wandoor	primary forest	flushing	20:00	Limnonectes sp.	LT546	0	LT546Wandoordryprimary forest0	NA	27.59	9.45	10.72	none	NA	NA	NA	NA	NA	NA	NA	NA
01-03-2017	dry	Wandoor	primary forest	flushing	20:00	Limnonectes sp.	LT547	0	LT547Wandoordryprimary forest0	NA	35.94	12.74	14.26	arthropoda	NA	NA	NA	NA	NA	NA	NA	NA
01-03-2017	dry	Wandoor	primary forest	flushing	20:00	Limnonectes sp.	LT548	0	LT548Wandoordryprimary forest0	NA	37.22	13.31	14.48	slug	adult	11.59	3.67	0.2	81.76905052	soft	sedentary	T/A
01-03-2017	dry	Wandoor	primary forest	flushing	20:00	Limnonectes sp.	LT548	0	LT548Wandoordryprimary forest0	NA	37.22	13.31	14.48	slug	adult	11.59	3.67	0.2	81.76905052	soft	sedentary	T/A
01-03-2017	dry	Wandoor	primary forest	flushing	20:00	Limnonectes sp.	LT548	0	LT548Wandoordryprimary forest0	NA	37.22	13.31	14.48	gastropoda	adult	2.68	NA	NA	NA	hard	sedentary	T/A
01-03-2017	dry	Wandoor	primary forest	flushing	20:00	Limnonectes sp.	LT548	0	LT548Wandoordryprimary forest0	NA	37.22	13.31	14.48	diptera	adult	2.2	1	0.5	1.152380952	soft	evasive	terrestrial
01-03-2017	dry	Wandoor	primary forest	flushing	20:00	Fejervarya sp.	LT556	0	LT556Wandoordryprimary forest0	NA	20.82	6.9	6.9	coleoptera	adult	4.2	1.76	1	6.81472	hard	intermediate	terrestrial
01-03-2017	dry	Wandoor	primary forest	flushing	20:00	Fejervarya sp.	LT556	0	LT556Wandoordryprimary forest0	NA	20.82	6.9	6.9	siphonaptera	adult	1.52	1.2	NA	1.146514286	soft	sedentary	terrestrial
01-03-2017	dry	Wandoor	primary forest	flushing	20:00	Limnonectes sp.	LT557	0	LT557Wandoordryprimary forest0	NA	22.35	9.66	7.79	none	NA	NA	NA	NA	NA	NA	NA	NA
01-03-2017	dry	Wandoor	primary forest	flushing	20:00	Limnonectes sp.	LT558	0	LT558Wandoordryprimary forest0	NA	22.8	8.01	8.01	unidentified	NA	2.72	0.2	0.1	0.056990476	NA	NA	NA
01-03-2017	dry	Wandoor	primary forest	flushing	20:00	Limnonectes sp.	LT558	0	LT558Wandoordryprimary forest0	NA	22.8	8.01	8.01	amphipoda	adult	3.98	1.2	NA	3.002057143	soft	sedentary	aquatic
01-03-2017	dry	Wandoor	primary forest	flushing	20:00	Limnonectes sp.	LT558	0	LT558Wandoordryprimary forest0	NA	22.8	8.01	8.01	arthropoda	NA	NA	NA	NA	NA	NA	NA	NA
01-03-2017	dry	Wandoor	primary forest	flushing	20:00	Limnonectes sp.	LT566	0	LT566Wandoordryprimary forest0	NA	27.95	8.91	8.91	insecta	NA	NA	NA	NA	NA	hard	evasive	terrestrial
01-03-2017	dry	Wandoor	primary forest	flushing	20:00	Limnonectes sp.	LT567	0	LT567Wandoordryprimary forest0	NA	35.21	12.21	12.75	orthoptera	adult	3.91	1.06	NA	2.30123981	intermediate	evasive	terrestrial
01-03-2017	dry	Wandoor	primary forest	flushing	20:00	Limnonectes sp.	LT576	0	LT576Wandoordryprimary forest0	NA	26.03	9.96	10.59	none	NA	NA	NA	NA	NA	NA	NA	NA
01-03-2017	dry	Wandoor	primary forest	flushing	20:00	Limnonectes sp.	LT568	0	LT568Wandoordryprimary forest0	NA	30.01	11.06	11.06	aranae	adult	4.23	1.85	1	7.583282143	soft	sedentary	terrestrial
01-03-2017	dry	Wandoor	primary forest	flushing	20:00	Limnonectes sp.	LT568	0	LT568Wandoordryprimary forest0	NA	30.01	11.06	11.06	arthropoda	NA	NA	NA	NA	NA	NA	NA	NA
01-03-2017	dry	Wandoor	primary forest	flushing	20:00	Limnonectes sp.	LT577	0	LT577Wandoordryprimary forest0	NA	59.73	21.39	22.06	diplopoda	adult	29.45	1.95	2.2	58.65808929	soft	sedentary	terrestrial
04-03-2017	dry	Wandoor	plantation	flushing	20:00	Hoplobatrachus tigerinus	T51	0	T51Wandoordryplantation0	M	114.09	36.74	37.47	chilopoda	adult	52.14	4.51	1.6	555.5171883	soft	intermediate	terrestrial
04-03-2017	dry	Wandoor	plantation	flushing	20:00	Hoplobatrachus tigerinus	T51	0	T51Wandoordryplantation0	M	114.09	36.74	37.47	orthoptera	adult	NA	NA	NA	NA	intermediate	evasive	terrestrial
04-03-2017	dry	Wandoor	plantation	flushing	20:00	Hoplobatrachus tigerinus	T51	0	T51Wandoordryplantation0	M	114.09	36.74	37.47	orthoptera	adult	NA	NA	NA	NA	intermediate	evasive	terrestrial
04-03-2017	dry	Wandoor	plantation	flushing	20:00	Hoplobatrachus tigerinus	T53	0	T53Wandoordryplantation0	NA	96.89	32.52	36.31	formicidae	adult	11.4	3.79	2.46	85.77419714	hard	intermediate	terrestrial
04-03-2017	dry	Wandoor	plantation	flushing	20:00	Hoplobatrachus tigerinus	T53	0	T53Wandoordryplantation0	NA	96.89	32.52	36.31	orthoptera	adult	NA	NA	NA	NA	intermediate	evasive	terrestrial
04-03-2017	dry	Wandoor	plantation	flushing	20:00	Hoplobatrachus tigerinus	T80	1	T80Wandoordryplantation1	Subadult	110.02	34.93	34.74	coleoptera	adult	NA	NA	NA	NA	hard	intermediate	terrestrial
04-03-2017	dry	Wandoor	plantation	flushing	20:00	Hoplobatrachus tigerinus	T54	0	T54Wandoordryplantation0	F	115.39	39.35	39.35	chilopoda	adult	54.32	4.68	1.2	623.196288	soft	intermediate	terrestrial
04-03-2017	dry	Wandoor	plantation	flushing	20:00	Hoplobatrachus tigerinus	T54	0	T54Wandoordryplantation0	F	115.39	39.35	39.35	chilopoda	adult	NA	3.27	1	NA	soft	intermediate	terrestrial
19-03-2017	dry	Webi	plantation	flushing	19:30	Hoplobatrachus tigerinus	T1	0	T1Webidryplantation0	M	104.34	37.85	37.85	chilopoda	adult	NA	3.13	NA	NA	soft	intermediate	terrestrial
19-03-2017	dry	Webi	plantation	flushing	19:30	Hoplobatrachus tigerinus	T1	0	T1Webidryplantation0	M	104.34	37.85	37.85	chilopoda	adult	NA	2.37	NA	NA	soft	intermediate	terrestrial
19-03-2017	dry	Webi	plantation	flushing	19:30	Hoplobatrachus tigerinus	T1	0	T1Webidryplantation0	M	104.34	37.85	37.85	orthoptera	adult	31.82	6.69	6.05	745.9776249	intermediate	evasive	terrestrial
19-03-2017	dry	Webi	plantation	flushing	19:30	Hoplobatrachus tigerinus	T1	0	T1Webidryplantation0	M	104.34	37.85	37.85	coleoptera	adult	8.21	3.4	NA	49.71350476	hard	intermediate	terrestrial
19-03-2017	dry	Webi	plantation	flushing	19:30	Hoplobatrachus tigerinus	T1	0	T1Webidryplantation0	M	104.34	37.85	37.85	arthropoda	NA	NA	NA	NA	NA	NA	NA	NA
19-03-2017	dry	Webi	plantation	flushing	19:30	Hoplobatrachus tigerinus	T1	0	T1Webidryplantation0	M	104.34	37.85	37.85	Calotes versicolor	adult	80	30	30	37714.28571	hard	evasive	terrestrial
19-03-2017	dry	Webi	plantation	flushing	19:30	Hoplobatrachus tigerinus	T3	0	T3Webidryplantation0	F	119.26	39.84	37.19	arthropoda	NA	NA	NA	NA	NA	hard	NA	NA
19-03-2017	dry	Webi	plantation	flushing	19:30	Hoplobatrachus tigerinus	T4	0	T4Webidryplantation0	NA	82.44	26.29	27.8	orthoptera	adult	NA	NA	NA	NA	intermediate	evasive	terrestrial
19-03-2017	dry	Webi	plantation	flushing	19:30	Hoplobatrachus tigerinus	T5	0	T5Webidryplantation0	NA	73.41	25.24	28.84	arthropoda	NA	NA	NA	NA	NA	hard	NA	NA
19-03-2017	dry	Webi	plantation	flushing	19:30	Hoplobatrachus tigerinus	T6	0	T6Webidryplantation0	NA	79.46	28.56	29.24	orthoptera	adult	NA	NA	NA	NA	intermediate	evasive	terrestrial
19-03-2017	dry	Webi	plantation	flushing	19:30	Hoplobatrachus tigerinus	T6	0	T6Webidryplantation0	NA	79.46	28.56	29.24	unidentified	NA	11.12	6	NA	209.6914286	NA	NA	NA
19-03-2017	dry	Webi	plantation	flushing	19:30	Hoplobatrachus tigerinus	T7	0	T7Webidryplantation0	F	99.44	32.56	35.1	coleoptera	adult	9.77	3.81	NA	74.28786986	hard	intermediate	terrestrial
19-03-2017	dry	Webi	plantation	flushing	19:30	Hoplobatrachus tigerinus	T7	0	T7Webidryplantation0	F	99.44	32.56	35.1	coleoptera	adult	NA	NA	NA	NA	hard	intermediate	aquatic
19-03-2017	dry	Webi	plantation	flushing	19:30	Hoplobatrachus tigerinus	T8	0	T8Webidryplantation0	NA	76.31	26.68	26.68	orthoptera	adult	NA	NA	NA	NA	intermediate	evasive	terrestrial
19-03-2017	dry	Webi	plantation	flushing	19:30	Hoplobatrachus tigerinus	T8	0	T8Webidryplantation0	NA	76.31	26.68	26.68	orthoptera	adult	NA	NA	NA	NA	intermediate	evasive	terrestrial
20-03-2017	dry	Webi	plantation	flushing	19:45	Limnonectes sp.	LT1	0	LT1Webidryplantation0	NA	34.13	12.67	12.67	none	NA	NA	NA	NA	NA	NA	NA	NA
20-03-2017	dry	Webi	plantation	flushing	19:45	Limnonectes sp.	LT3	0	LT3Webidryplantation0	NA	32.59	13.36	11.83	arthropoda	NA	NA	NA	NA	NA	hard	NA	NA
20-03-2017	dry	Webi	plantation	flushing	19:45	Limnonectes sp.	LT4	0	LT4Webidryplantation0	NA	41.16	13.8	13.8	arthropoda	NA	NA	NA	NA	NA	hard	NA	NA
20-03-2017	dry	Webi	plantation	flushing	19:45	Hoplobatrachus tigerinus	T10	0	T10Webidryplantation0	NA	79.41	26.2	26.2	arthropoda	NA	NA	NA	NA	NA	hard	NA	NA
20-03-2017	dry	Webi	plantation	flushing	19:45	Hoplobatrachus tigerinus	T30	0	T30Webidryplantation0	NA	76.99	27.25	27.25	arthropoda	NA	NA	NA	NA	NA	hard	NA	NA
20-03-2017	dry	Webi	plantation	flushing	19:45	Hoplobatrachus tigerinus	T40	0	T40Webidryplantation0	NA	91.25	34.33	34.33	orthoptera	adult	NA	NA	NA	NA	intermediate	evasive	terrestrial
20-03-2017	dry	Webi	plantation	flushing	19:45	Hoplobatrachus tigerinus	T50	0	T50Webidryplantation0	M	109.21	37.54	35.98	coleoptera	adult	9.78	4.79	NA	117.5393466	hard	intermediate	terrestrial
20-03-2017	dry	Webi	plantation	flushing	19:45	Hoplobatrachus tigerinus	T50	0	T50Webidryplantation0	M	109.21	37.54	35.98	leplarva	larva	15.89	2.96	NA	72.92571733	soft	sedentary	terrestrial
20-03-2017	dry	Webi	plantation	flushing	19:45	Hoplobatrachus tigerinus	T60	0	T60Webidryplantation0	NA	89.4	31.43	31.43	arthropoda	NA	NA	NA	NA	NA	hard	NA	NA
20-03-2017	dry	Webi	plantation	flushing	19:45	Hoplobatrachus tigerinus	T70	0	T70Webidryplantation0	NA	91.53	32.11	32.11	aranae	adult	5.09	1.5	NA	5.998928571	soft	sedentary	terrestrial
20-03-2017	dry	Webi	plantation	flushing	19:45	Hoplobatrachus tigerinus	T80	0	T80Webidryplantation0	NA	72.3	26.41	26.41	unidentified	adult	13.4	3.8	NA	101.3550476	hard	evasive	aquatic
20-03-2017	dry	Webi	plantation	flushing	19:45	Hoplobatrachus tigerinus	T80	0	T80Webidryplantation0	NA	72.3	26.41	26.41	leplarva	larva	12.95	1.91	NA	24.74627833	soft	sedentary	terrestrial
20-03-2017	dry	Webi	plantation	flushing	19:45	Hoplobatrachus tigerinus	T6	1	T6Webidryplantation1	NA	79.46	28.56	29.24	orthoptera	adult	6.67	2.61	NA	23.80017986	intermediate	evasive	terrestrial
20-03-2017	dry	Webi	plantation	flushing	19:45	Hoplobatrachus tigerinus	T5	1	T5Webidryplantation1	NA	73.41	25.24	28.84	orthoptera	adult	NA	NA	NA	NA	intermediate	evasive	terrestrial
20-03-2017	dry	Webi	plantation	flushing	19:45	Hoplobatrachus tigerinus	T11	0	T11Webidryplantation0	NA	87.58	30.63	30.49	coleoptera	adult	NA	NA	NA	NA	hard	intermediate	terrestrial
20-03-2017	dry	Webi	plantation	flushing	19:45	Hoplobatrachus tigerinus	T11	0	T11Webidryplantation0	NA	87.58	30.63	30.49	isoptera	adult	NA	4.12	NA	NA	soft	sedentary	terrestrial
20-03-2017	dry	Webi	plantation	flushing	19:45	Hoplobatrachus tigerinus	T13	0	T13Webidryplantation0	NA	77.97	27.16	26.93	arthropoda	NA	NA	NA	NA	NA	hard	NA	NA
20-03-2017	dry	Webi	plantation	flushing	19:45	Hoplobatrachus tigerinus	T14	0	T14Webidryplantation0	M	107.96	37.92	37.92	coleoptera	adult	8.77	4.02	NA	74.23779943	hard	intermediate	terrestrial
20-03-2017	dry	Webi	plantation	flushing	19:45	Hoplobatrachus tigerinus	T15	0	T15Webidryplantation0	M	94.27	35.05	32.63	insecta	NA	NA	NA	NA	NA	NA	NA	NA
20-03-2017	dry	Webi	plantation	flushing	19:45	Hoplobatrachus tigerinus	T16	0	T16Webidryplantation0	F	101.29	35.61	35.61	none	NA	NA	NA	NA	NA	NA	NA	NA
20-03-2017	dry	Webi	plantation	flushing	19:45	Hoplobatrachus tigerinus	T17	0	T17Webidryplantation0	NA	90.45	33.46	33.46	arthropoda	NA	NA	NA	NA	NA	NA	NA	NA
20-03-2017	dry	Webi	plantation	flushing	19:45	Hoplobatrachus tigerinus	T18	0	T18Webidryplantation0	NA	87.83	32.42	32.42	aranae	adult	6.44	3.56	NA	42.75227733	soft	sedentary	terrestrial
20-03-2017	dry	Webi	plantation	flushing	19:45	Hoplobatrachus tigerinus	T31	0	T31Webidryplantation0	M	137.02	48.11	42.23	none	NA	NA	NA	NA	NA	NA	NA	NA
20-03-2017	dry	Webi	plantation	flushing	19:45	Hoplobatrachus tigerinus	T33	0	T33Webidryplantation0	NA	91.09	29.18	29.18	arthropoda	NA	NA	NA	NA	NA	hard	NA	NA
20-03-2017	dry	Webi	plantation	flushing	19:45	Hoplobatrachus tigerinus	T34	0	T34Webidryplantation0	NA	88.1	32.81	32.81	lepidoptera	adult	5.94	1.3	NA	5.258314286	soft	evasive	terrestrial
20-03-2017	dry	Webi	plantation	flushing	19:45	Hoplobatrachus tigerinus	T34	0	T34Webidryplantation0	NA	88.1	32.81	32.81	lacertidae	adult	NA	NA	NA	NA	hard	evasive	terrestrial
20-03-2017	dry	Webi	plantation	flushing	19:45	Hoplobatrachus tigerinus	T35	0	T35Webidryplantation0	NA	81.56	25.22	25.22	insecta	NA	NA	NA	NA	NA	NA	NA	NA
20-03-2017	dry	Webi	plantation	flushing	19:45	Hoplobatrachus tigerinus	T36	0	T36Webidryplantation0	NA	79.53	28.3	28.3	none	NA	NA	NA	NA	NA	NA	NA	NA
21-03-2017	dry	Webi	plantation	flushing	19:30	Limnonectes sp.	LT5	0	LT5Webidryplantation0	NA	35.33	12.31	13.71	leplarva	larva	11.34	4.14	NA	101.809224	soft	sedentary	terrestrial
21-03-2017	dry	Webi	plantation	flushing	19:30	Limnonectes sp.	LT5	0	LT5Webidryplantation0	NA	35.33	12.31	13.71	chilopoda	adult	12.5	1.48	NA	14.34190476	soft	intermediate	terrestrial
21-03-2017	dry	Webi	plantation	flushing	19:30	Limnonectes sp.	LT6	0	LT6Webidryplantation0	NA	28.22	10.15	10.15	arthropoda	NA	NA	NA	NA	NA	NA	NA	NA
21-03-2017	dry	Webi	agriculture	flushing	20:30	Hoplobatrachus tigerinus	T37	0	T37Webidryagriculture0	F	144.28	49.77	43.48	orthoptera	adult	NA	NA	NA	NA	intermediate	evasive	terrestrial
21-03-2017	dry	Webi	agriculture	flushing	20:30	Hoplobatrachus tigerinus	T38	0	T38Webidryagriculture0	NA	81.73	28.76	30.96	arthropoda	NA	NA	NA	NA	NA	NA	NA	NA
21-03-2017	dry	Webi	agriculture	flushing	20:30	Hoplobatrachus tigerinus	T38	0	T38Webidryagriculture0	NA	81.73	28.76	30.96	lepidoptera	adult	4.89	1.1	NA	3.099328571	soft	evasive	terrestrial
21-03-2017	dry	Webi	agriculture	flushing	20:30	Hoplobatrachus tigerinus	T41	0	T41Webidryagriculture0	NA	85.34	27.22	29.03	arthropoda	NA	NA	NA	NA	NA	hard	NA	NA
21-03-2017	dry	Webi	agriculture	flushing	20:30	Hoplobatrachus tigerinus	T43	0	T43Webidryagriculture0	NA	73.75	25.29	27.98	arthropoda	NA	NA	NA	NA	NA	hard	NA	NA
21-03-2017	dry	Webi	agriculture	flushing	20:30	Hoplobatrachus tigerinus	T44	0	T44Webidryagriculture0	NA	80.24	28.9	28.9	arthropoda	NA	NA	NA	NA	NA	hard	NA	NA
21-03-2017	dry	Webi	agriculture	flushing	20:30	Hoplobatrachus tigerinus	T45	0	T45Webidryagriculture0	NA	69.61	22.68	22.68	leplarva	larva	9.8	1.65	NA	13.9755	soft	sedentary	terrestrial
21-03-2017	dry	Webi	plantation	flushing	19:30	Hoplobatrachus tigerinus	T46	0	T46Webidryplantation0	F	152.74	48.84	47.11	arthropoda	NA	NA	NA	NA	NA	hard	evasive	terrestrial
21-03-2017	dry	Webi	plantation	flushing	19:30	Hoplobatrachus tigerinus	T47	0	T47Webidryplantation0	F	107.12	37.86	35.45	arthropoda	NA	NA	NA	NA	NA	hard	NA	NA
21-03-2017	dry	Webi	plantation	flushing	19:30	Hoplobatrachus tigerinus	T48	0	T48Webidryplantation0	F	107.19	39.6	33.61	none	NA	NA	NA	NA	NA	NA	NA	NA
21-03-2017	dry	Webi	plantation	flushing	19:30	Hoplobatrachus tigerinus	T51	0	T51Webidryplantation0	M	92.11	31.65	31.65	scincidae	adult	53.32	7.08	NA	1400.006482	hard	evasive	terrestrial
21-03-2017	dry	Webi	plantation	flushing	19:30	Hoplobatrachus tigerinus	T51	0	T51Webidryplantation0	M	92.11	31.65	31.65	orthoptera	adult	11.84	2.2	NA	30.01721905	intermediate	evasive	terrestrial
21-03-2017	dry	Webi	plantation	flushing	19:30	Hoplobatrachus tigerinus	T53	0	T53Webidryplantation0	F	107.43	38.67	41.61	arthropoda	NA	NA	NA	NA	NA	hard	NA	NA
21-03-2017	dry	Webi	plantation	flushing	19:30	Hoplobatrachus tigerinus	T54	0	T54Webidryplantation0	M	99.44	33.12	33.12	none	NA	NA	NA	NA	NA	NA	NA	NA
21-03-2017	dry	Webi	plantation	flushing	19:30	Hoplobatrachus tigerinus	T40	1	T40Webidryplantation1	NA	91.25	34.33	34.33	arthropoda	NA	NA	NA	NA	NA	hard	NA	NA
21-03-2017	dry	Webi	plantation	flushing	19:30	Hoplobatrachus tigerinus	T55	0	T55Webidryplantation0	F	99.16	33.9	33.9	hemiptera	adult	12.19	2.96	NA	55.9449021	soft	intermediate	terrestrial
21-03-2017	dry	Webi	plantation	flushing	19:30	Hoplobatrachus tigerinus	T55	0	T55Webidryplantation0	F	99.16	33.9	33.9	arthropoda	NA	NA	NA	NA	NA	hard	NA	NA
21-03-2017	dry	Webi	plantation	flushing	19:30	Hoplobatrachus tigerinus	T56	0	T56Webidryplantation0	NA	71.87	25.16	24.16	none	NA	NA	NA	NA	NA	NA	NA	NA
21-03-2017	dry	Webi	plantation	flushing	19:30	Hoplobatrachus tigerinus	T57	0	T57Webidryplantation0	M	106.04	36.15	34.14	arthropoda	NA	NA	NA	NA	NA	hard	NA	NA
21-03-2017	dry	Webi	plantation	flushing	19:30	Hoplobatrachus tigerinus	T58	0	T58Webidryplantation0	NA	90.85	33.35	32.77	none	NA	NA	NA	NA	NA	NA	NA	NA
21-03-2017	dry	Webi	plantation	flushing	19:30	Hoplobatrachus tigerinus	T61	0	T61Webidryplantation0	M	119.64	38.08	38.08	none	NA	NA	NA	NA	NA	NA	NA	NA
21-03-2017	dry	Webi	plantation	flushing	19:30	Hoplobatrachus tigerinus	T63	0	T63Webidryplantation0	NA	79.95	28.06	28.06	blattaria	adult	12.08	3.98	NA	100.2320168	soft	evasive	terrestrial
21-03-2017	dry	Webi	plantation	flushing	19:30	Hoplobatrachus tigerinus	T64	0	T64Webidryplantation0	NA	68.01	23.01	24.24	orthoptera	adult	NA	NA	NA	NA	intermediate	evasive	terrestrial
21-03-2017	dry	Webi	plantation	flushing	19:30	Hoplobatrachus tigerinus	T64	0	T64Webidryplantation0	NA	68.01	23.01	24.24	orthoptera	adult	NA	NA	NA	NA	intermediate	evasive	terrestrial
21-03-2017	dry	Webi	plantation	flushing	19:30	Hoplobatrachus tigerinus	T65	0	T65Webidryplantation0	NA	76.37	24.13	25	coleoptera	adult	5.02	3.17	NA	26.42382181	hard	intermediate	terrestrial
21-03-2017	dry	Webi	plantation	flushing	19:30	Hoplobatrachus tigerinus	T65	0	T65Webidryplantation0	NA	76.37	24.13	25	arthropoda	NA	NA	NA	NA	NA	hard	NA	NA
22-03-2017	dry	Webi	plantation	flushing	20:40	Limnonectes sp.	LT7	0	LT7Webidryplantation0	NA	44.37	16.16	16.16	chilopoda	adult	NA	2.12	NA	NA	soft	intermediate	terrestrial
22-03-2017	dry	Webi	plantation	flushing	20:40	Hoplobatrachus tigerinus	T7	1	T7Webidryplantation1	F	99.44	32.56	35.1	formicidae	adult	NA	NA	NA	NA	hard	intermediate	terrestrial
22-03-2017	dry	Webi	plantation	flushing	20:40	Hoplobatrachus tigerinus	T7	1	T7Webidryplantation1	F	99.44	32.56	35.1	formicidae	adult	NA	NA	NA	NA	hard	intermediate	terrestrial
22-03-2017	dry	Webi	plantation	flushing	20:40	Hoplobatrachus tigerinus	T66	0	T66Webidryplantation0	F	120.99	45.75	41.93	none	NA	NA	NA	NA	NA	NA	NA	NA
22-03-2017	dry	Webi	agriculture	flushing	19:30	Hoplobatrachus tigerinus	T67	0	T67Webidryagriculture0	M	113.44	40.09	40.09	arthropoda	NA	NA	NA	NA	NA	hard	NA	NA
22-03-2017	dry	Webi	agriculture	flushing	19:30	Hoplobatrachus tigerinus	T38	1	T38Webidryagriculture1	NA	81.73	28.76	30.96	arthropoda	NA	NA	NA	NA	NA	hard	NA	NA
23-03-2017	dry	Webi	plantation	flushing	19:30	Limnonectes sp.	LT8	0	LT8Webidryplantation0	NA	44.22	16.5	15.24	dermaptera	adult	14.51	2.4	NA	43.77874286	soft	intermediate	terrestrial
23-03-2017	dry	Webi	plantation	flushing	19:30	Limnonectes sp.	LT10	0	LT10Webidryplantation0	NA	34.84	13.27	13.27	aranae	adult	2.65	NA	NA	NA	soft	sedentary	terrestrial
23-03-2017	dry	Webi	plantation	flushing	19:30	Hoplobatrachus tigerinus	T81	0	T81Webidryplantation0	M	126.87	43.97	39.43	hymenoptera	adult	NA	NA	NA	NA	hard	evasive	terrestrial
23-03-2017	dry	Webi	plantation	flushing	19:30	Hoplobatrachus tigerinus	T83	0	T83Webidryplantation0	F	126.58	43.23	43.23	aranae	adult	4.25	NA	NA	NA	soft	sedentary	terrestrial
23-03-2017	dry	Webi	plantation	flushing	19:30	Hoplobatrachus tigerinus	T83	0	T83Webidryplantation0	F	126.58	43.23	43.23	orthoptera	adult	NA	NA	NA	NA	intermediate	evasive	terrestrial
23-03-2017	dry	Webi	plantation	flushing	19:30	Hoplobatrachus tigerinus	T83	0	T83Webidryplantation0	F	126.58	43.23	43.23	orthoptera	adult	NA	NA	NA	NA	intermediate	evasive	terrestrial
23-03-2017	dry	Webi	plantation	flushing	19:30	Hoplobatrachus tigerinus	T84	0	T84Webidryplantation0	F	131.01	48.91	45.06	none	NA	NA	NA	NA	NA	NA	NA	NA
24-03-2017	dry	Webi	agriculture	flushing	19:15	Hoplobatrachus tigerinus	T88	0	T88Webidryagriculture0	F	113.63	40.81	40.81	orthoptera	adult	27.21	6.35	NA	574.7108321	intermediate	evasive	terrestrial
24-03-2017	dry	Webi	agriculture	flushing	19:15	Hoplobatrachus tigerinus	T88	0	T88Webidryagriculture0	F	113.63	40.81	40.81	orthoptera	adult	19.08	4.39	NA	192.6108737	intermediate	evasive	terrestrial
24-03-2017	dry	Webi	agriculture	flushing	19:15	Hoplobatrachus tigerinus	T103	0	T103Webidryagriculture0	F	153.16	52.02	46.87	arthropoda	NA	NA	NA	NA	NA	hard	NA	NA
24-03-2017	dry	Webi	agriculture	flushing	19:15	Hoplobatrachus tigerinus	T104	0	T104Webidryagriculture0	M	119.13	41.11	41.11	orthoptera	adult	NA	NA	NA	NA	intermediate	evasive	terrestrial
24-03-2017	dry	Webi	agriculture	flushing	19:15	Hoplobatrachus tigerinus	T104	0	T104Webidryagriculture0	M	119.13	41.11	41.11	orthoptera	adult	NA	NA	NA	NA	intermediate	evasive	terrestrial
24-03-2017	dry	Webi	agriculture	flushing	19:15	Hoplobatrachus tigerinus	T104	0	T104Webidryagriculture0	M	119.13	41.11	41.11	orthoptera	adult	NA	NA	NA	NA	intermediate	evasive	terrestrial
24-03-2017	dry	Webi	agriculture	flushing	19:15	Hoplobatrachus tigerinus	T105	0	T105Webidryagriculture0	F	147.71	53.76	46.71	chilopoda	adult	56.73	2.67	NA	211.8403556	soft	intermediate	terrestrial
24-03-2017	dry	Webi	agriculture	flushing	19:15	Hoplobatrachus tigerinus	T105	0	T105Webidryagriculture0	F	147.71	53.76	46.71	coleoptera	adult	NA	NA	NA	NA	hard	intermediate	terrestrial
24-03-2017	dry	Webi	agriculture	flushing	19:15	Hoplobatrachus tigerinus	T106	0	T106Webidryagriculture0	M	115.41	39.8	39.8	orthoptera	adult	NA	NA	NA	NA	intermediate	evasive	terrestrial
24-03-2017	dry	Webi	agriculture	flushing	19:15	Hoplobatrachus tigerinus	T107	0	T107Webidryagriculture0	NA	87.39	33.26	33.26	Microhyla sp.	adult	23.09	12.37	3.01	1850.702973	hard	evasive	terrestrial
24-03-2017	dry	Webi	agriculture	flushing	19:15	Hoplobatrachus tigerinus	T107	0	T107Webidryagriculture0	NA	87.39	33.26	33.26	orthoptera	adult	9.53	3.36	NA	56.356608	intermediate	evasive	terrestrial
24-03-2017	dry	Webi	agriculture	flushing	19:15	Hoplobatrachus tigerinus	T108	0	T108Webidryagriculture0	NA	78.52	27.24	27.24	orthoptera	adult	NA	NA	NA	NA	intermediate	evasive	terrestrial
24-03-2017	dry	Webi	agriculture	flushing	19:15	Hoplobatrachus tigerinus	T108	0	T108Webidryagriculture0	NA	78.52	27.24	27.24	diptera	adult	3.04	1.55	NA	3.825695238	soft	evasive	terrestrial
24-03-2017	dry	Webi	agriculture	flushing	19:15	Hoplobatrachus tigerinus	T108	0	T108Webidryagriculture0	NA	78.52	27.24	27.24	diptera	adult	3.04	1.55	NA	3.825695238	soft	evasive	terrestrial
24-03-2017	dry	Webi	agriculture	flushing	20:10	Hoplobatrachus tigerinus	T304	0	T304Webidryagriculture0	F	135.77	46.84	43.62	coleoptera	adult	NA	NA	NA	NA	hard	intermediate	aquatic
24-03-2017	dry	Webi	agriculture	flushing	20:10	Hoplobatrachus tigerinus	T305	0	T305Webidryagriculture0	F	132.45	44.76	44.76	orthoptera	adult	27.09	9.66	NA	1324.148364	intermediate	evasive	terrestrial
24-03-2017	dry	Webi	agriculture	flushing	20:10	Hoplobatrachus tigerinus	T305	0	T305Webidryagriculture0	F	132.45	44.76	44.76	orthoptera	adult	12.58	3.56	NA	83.51298895	intermediate	evasive	terrestrial
24-03-2017	dry	Webi	agriculture	flushing	20:10	Hoplobatrachus tigerinus	T83	1	T83Webidryagriculture1	F	126.58	43.23	43.23	leplarva	larva	7.68	2.1	NA	17.7408	soft	sedentary	terrestrial
24-03-2017	dry	Webi	agriculture	flushing	20:10	Hoplobatrachus tigerinus	T306	0	T306Webidryagriculture0	NA	87.89	32.22	32.22	orthoptera	adult	NA	NA	NA	NA	intermediate	evasive	terrestrial
24-03-2017	dry	Webi	agriculture	flushing	20:10	Hoplobatrachus tigerinus	T306	0	T306Webidryagriculture0	NA	87.89	32.22	32.22	orthoptera	adult	NA	NA	NA	NA	intermediate	evasive	terrestrial
24-03-2017	dry	Webi	agriculture	flushing	20:10	Hoplobatrachus tigerinus	T306	0	T306Webidryagriculture0	NA	87.89	32.22	32.22	orthoptera	adult	NA	NA	NA	NA	intermediate	evasive	terrestrial
24-03-2017	dry	Webi	agriculture	flushing	20:10	Hoplobatrachus tigerinus	T306	0	T306Webidryagriculture0	NA	87.89	32.22	32.22	orthoptera	adult	NA	NA	NA	NA	intermediate	evasive	terrestrial
24-03-2017	dry	Webi	agriculture	flushing	20:10	Hoplobatrachus tigerinus	T307	0	T307Webidryagriculture0	M	107.93	38.47	38.47	arthropoda	NA	NA	NA	NA	NA	hard	NA	NA
24-03-2017	dry	Webi	agriculture	flushing	20:10	Hoplobatrachus tigerinus	T308	0	T308Webidryagriculture0	NA	73.39	26.23	26.23	insecta	NA	NA	NA	NA	NA	hard	NA	NA
24-03-2017	dry	Webi	agriculture	flushing	21:00	Hoplobatrachus tigerinus	T6070	0	T6070Webidryagriculture0	F	149.13	53.97	50.43	insecta	NA	NA	NA	NA	NA	hard	NA	NA
24-03-2017	dry	Webi	agriculture	flushing	21:00	Hoplobatrachus tigerinus	T405	0	T405Webidryagriculture0	M	126.91	45.48	45.48	orthoptera	NA	NA	NA	NA	NA	intermediate	evasive	terrestrial
25-03-2017	dry	Webi	agriculture	flushing	19:20	Hoplobatrachus tigerinus	T608	0	T608Webidryagriculture0	M	131.24	43.67	43.67	aranae	adult	17.84	8.81	NA	725.3039745	soft	sedentary	terrestrial
25-03-2017	dry	Webi	agriculture	flushing	19:20	Hoplobatrachus tigerinus	T107	1	T107Webidryagriculture1	NA	87.39	33.26	33.26	orthoptera	adult	29.04	5.9	NA	529.5098286	intermediate	evasive	terrestrial
25-03-2017	dry	Webi	agriculture	flushing	19:20	Hoplobatrachus tigerinus	T107	1	T107Webidryagriculture1	NA	87.39	33.26	33.26	orthoptera	adult	27.46	5.8	NA	483.8713524	intermediate	evasive	terrestrial
25-03-2017	dry	Webi	agriculture	flushing	19:20	Hoplobatrachus tigerinus	T107	1	T107Webidryagriculture1	NA	87.39	33.26	33.26	leplarva	larva	18.29	3.92	NA	147.2174293	soft	sedentary	terrestrial
25-03-2017	dry	Webi	agriculture	flushing	19:20	Hoplobatrachus tigerinus	T708	0	T708Webidryagriculture0	F	124.54	43.24	43.24	orthoptera	adult	26.45	8.47	NA	993.9530883	intermediate	evasive	terrestrial
25-03-2017	dry	Webi	agriculture	flushing	19:20	Hoplobatrachus tigerinus	T1030	0	T1030Webidryagriculture0	NA	83.3	27.48	29.68	aranae	adult	17.55	5.9	NA	320.0033571	soft	sedentary	terrestrial
25-03-2017	dry	Webi	agriculture	flushing	19:20	Hoplobatrachus tigerinus	T1030	0	T1030Webidryagriculture0	NA	83.3	27.48	29.68	coleoptera	adult	11.73	4.92	NA	148.7310377	hard	intermediate	terrestrial
25-03-2017	dry	Webi	agriculture	flushing	19:20	Hoplobatrachus tigerinus	T1040	0	T1040Webidryagriculture0	NA	67.73	23.3	25.78	arthropoda	NA	NA	NA	NA	NA	hard	NA	NA
25-03-2017	dry	Webi	agriculture	flushing	19:20	Hoplobatrachus tigerinus	T1050	0	T1050Webidryagriculture0	F	136.67	49.8	44.9	none	NA	NA	NA	NA	NA	NA	NA	NA
25-03-2017	dry	Webi	agriculture	flushing	19:20	Hoplobatrachus tigerinus	T1060	0	T1060Webidryagriculture0	M	125.06	44.39	44.39	arthropoda	NA	NA	NA	NA	NA	hard	NA	NA
25-03-2017	dry	Webi	agriculture	flushing	19:20	Hoplobatrachus tigerinus	T1070	0	T1070Webidryagriculture0	F	140.03	48.36	45.8	orthoptera	NA	NA	NA	NA	NA	intermediate	evasive	terrestrial
25-03-2017	dry	Webi	agriculture	flushing	19:20	Hoplobatrachus tigerinus	T1080	0	T1080Webidryagriculture0	M	126.05	45.53	45.53	orthoptera	NA	NA	NA	NA	NA	intermediate	evasive	terrestrial
25-03-2017	dry	Webi	agriculture	flushing	19:20	Hoplobatrachus tigerinus	T1080	0	T1080Webidryagriculture0	M	126.05	45.53	45.53	orthoptera	NA	NA	NA	NA	NA	intermediate	evasive	terrestrial
10-03-2017	dry	Wandoor	agriculture	pitfall	07:00	NA	PF1	NA	PF1WandoordryagricultureNA	NA	NA	NA	NA	coleoptera	adult	14.35	4.97	3.32	185.6684317	hard	intermediate	terrestrial
10-03-2017	dry	Wandoor	agriculture	pitfall	07:00	NA	PF1	NA	PF1WandoordryagricultureNA	NA	NA	NA	NA	formicidae	adult	9.27	2.41	1.67	28.20247414	hard	intermediate	terrestrial
10-03-2017	dry	Wandoor	agriculture	pitfall	07:00	NA	PF2	NA	PF2WandoordryagricultureNA	NA	NA	NA	NA	formicidae	adult	6.13	1.88	1	11.3487901	hard	intermediate	terrestrial
10-03-2017	dry	Wandoor	agriculture	pitfall	07:00	NA	PF2	NA	PF2WandoordryagricultureNA	NA	NA	NA	NA	formicidae	adult	6.13	1.88	1	11.3487901	hard	intermediate	terrestrial
10-03-2017	dry	Wandoor	agriculture	pitfall	07:00	NA	PF2	NA	PF2WandoordryagricultureNA	NA	NA	NA	NA	formicidae	adult	6.13	1.88	1	11.3487901	hard	intermediate	terrestrial
10-03-2017	dry	Wandoor	agriculture	pitfall	07:00	NA	PF2	NA	PF2WandoordryagricultureNA	NA	NA	NA	NA	formicidae	adult	6.13	1.88	1	11.3487901	hard	intermediate	terrestrial
10-03-2017	dry	Wandoor	agriculture	pitfall	07:00	NA	PF2	NA	PF2WandoordryagricultureNA	NA	NA	NA	NA	formicidae	adult	6.13	1.88	1	11.3487901	hard	intermediate	terrestrial
10-03-2017	dry	Wandoor	agriculture	pitfall	07:00	NA	PF2	NA	PF2WandoordryagricultureNA	NA	NA	NA	NA	formicidae	adult	6.13	1.88	1	11.3487901	hard	intermediate	terrestrial
10-03-2017	dry	Wandoor	agriculture	pitfall	07:00	NA	PF3	NA	PF3WandoordryagricultureNA	NA	NA	NA	NA	formicidae	adult	6.13	1.88	1	11.3487901	hard	intermediate	terrestrial
10-03-2017	dry	Wandoor	agriculture	pitfall	07:00	NA	PF3	NA	PF3WandoordryagricultureNA	NA	NA	NA	NA	formicidae	adult	6.13	1.88	1	11.3487901	hard	intermediate	terrestrial
10-03-2017	dry	Wandoor	agriculture	pitfall	07:00	NA	PF3	NA	PF3WandoordryagricultureNA	NA	NA	NA	NA	formicidae	adult	6.13	1.88	1	11.3487901	hard	intermediate	terrestrial
10-03-2017	dry	Wandoor	agriculture	pitfall	07:00	NA	PF3	NA	PF3WandoordryagricultureNA	NA	NA	NA	NA	formicidae	adult	6.13	1.88	1	11.3487901	hard	intermediate	terrestrial
10-03-2017	dry	Wandoor	agriculture	pitfall	07:00	NA	PF3	NA	PF3WandoordryagricultureNA	NA	NA	NA	NA	formicidae	adult	6.13	1.88	1	11.3487901	hard	intermediate	terrestrial
10-03-2017	dry	Wandoor	agriculture	pitfall	07:00	NA	PF3	NA	PF3WandoordryagricultureNA	NA	NA	NA	NA	formicidae	adult	1	1	1	0.523809524	hard	intermediate	terrestrial
10-03-2017	dry	Wandoor	agriculture	pitfall	07:00	NA	PF3	NA	PF3WandoordryagricultureNA	NA	NA	NA	NA	orthoptera	adult	12.58	3.56	NA	83.51298895	intermediate	evasive	terrestrial
10-03-2017	dry	Wandoor	agriculture	pitfall	07:00	NA	PF4	NA	PF4WandoordryagricultureNA	NA	NA	NA	NA	aranae	adult	0.5	0.5	NA	0.06547619	soft	sedentary	terrestrial
10-03-2017	dry	Wandoor	agriculture	pitfall	07:00	NA	PF4	NA	PF4WandoordryagricultureNA	NA	NA	NA	NA	orthoptera	adult	3.5	2.2	NA	8.873333333	intermediate	evasive	terrestrial
10-03-2017	dry	Wandoor	agriculture	pitfall	07:00	NA	PF5	NA	PF5WandoordryagricultureNA	NA	NA	NA	NA	formicidae	adult	6.13	1.88	1	11.3487901	hard	intermediate	terrestrial
10-03-2017	dry	Wandoor	agriculture	pitfall	07:00	NA	PF5	NA	PF5WandoordryagricultureNA	NA	NA	NA	NA	formicidae	adult	6.13	1.88	1	11.3487901	hard	intermediate	terrestrial
10-03-2017	dry	Wandoor	agriculture	pitfall	07:00	NA	PF5	NA	PF5WandoordryagricultureNA	NA	NA	NA	NA	formicidae	adult	6.13	1.88	1	11.3487901	hard	intermediate	terrestrial
10-03-2017	dry	Wandoor	agriculture	pitfall	07:00	NA	PF5	NA	PF5WandoordryagricultureNA	NA	NA	NA	NA	oligochaeta	adult	NA	NA	NA	NA	soft	sedentary	terrestrial
10-03-2017	dry	Wandoor	plantation	pitfall	07:30	NA	PF1	NA	PF1WandoordryplantationNA	NA	NA	NA	NA	formicidae	adult	6.13	1.88	1	11.3487901	hard	intermediate	terrestrial
10-03-2017	dry	Wandoor	plantation	pitfall	07:30	NA	PF1	NA	PF1WandoordryplantationNA	NA	NA	NA	NA	formicidae	adult	6.13	1.88	1	11.3487901	hard	intermediate	terrestrial
10-03-2017	dry	Wandoor	plantation	pitfall	07:30	NA	PF1	NA	PF1WandoordryplantationNA	NA	NA	NA	NA	formicidae	adult	6.13	1.88	1	11.3487901	hard	intermediate	terrestrial
10-03-2017	dry	Wandoor	plantation	pitfall	07:30	NA	PF1	NA	PF1WandoordryplantationNA	NA	NA	NA	NA	formicidae	adult	6.13	1.88	1	11.3487901	hard	intermediate	terrestrial
10-03-2017	dry	Wandoor	plantation	pitfall	07:30	NA	PF1	NA	PF1WandoordryplantationNA	NA	NA	NA	NA	formicidae	adult	6.13	1.88	1	11.3487901	hard	intermediate	terrestrial
10-03-2017	dry	Wandoor	plantation	pitfall	07:30	NA	PF1	NA	PF1WandoordryplantationNA	NA	NA	NA	NA	aranae	adult	17.55	5.9	NA	320.0033571	soft	sedentary	terrestrial
10-03-2017	dry	Wandoor	plantation	pitfall	07:30	NA	PF1	NA	PF1WandoordryplantationNA	NA	NA	NA	NA	aranae	adult	0.5	0.5	NA	0.06547619	soft	sedentary	terrestrial
10-03-2017	dry	Wandoor	plantation	pitfall	07:30	NA	PF2	NA	PF2WandoordryplantationNA	NA	NA	NA	NA	aranae	adult	17.55	5.9	NA	320.0033571	soft	sedentary	terrestrial
10-03-2017	dry	Wandoor	plantation	pitfall	07:30	NA	PF2	NA	PF2WandoordryplantationNA	NA	NA	NA	NA	aranae	adult	0.5	0.5	NA	0.06547619	soft	sedentary	terrestrial
10-03-2017	dry	Wandoor	plantation	pitfall	07:30	NA	PF2	NA	PF2WandoordryplantationNA	NA	NA	NA	NA	aranae	adult	17.55	5.9	NA	320.0033571	soft	sedentary	terrestrial
10-03-2017	dry	Wandoor	plantation	pitfall	07:30	NA	PF2	NA	PF2WandoordryplantationNA	NA	NA	NA	NA	formicidae	adult	9.27	2.41	1.67	28.20247414	hard	intermediate	terrestrial
10-03-2017	dry	Wandoor	plantation	pitfall	07:30	NA	PF2	NA	PF2WandoordryplantationNA	NA	NA	NA	NA	formicidae	adult	9.27	2.41	1.67	28.20247414	hard	intermediate	terrestrial
10-03-2017	dry	Wandoor	plantation	pitfall	07:30	NA	PF2	NA	PF2WandoordryplantationNA	NA	NA	NA	NA	formicidae	adult	9.27	2.41	1.67	28.20247414	hard	intermediate	terrestrial
10-03-2017	dry	Wandoor	plantation	pitfall	07:30	NA	PF2	NA	PF2WandoordryplantationNA	NA	NA	NA	NA	formicidae	adult	9.27	2.41	1.67	28.20247414	hard	intermediate	terrestrial
10-03-2017	dry	Wandoor	plantation	pitfall	07:30	NA	PF2	NA	PF2WandoordryplantationNA	NA	NA	NA	NA	formicidae	adult	6.13	1.88	1	11.3487901	hard	intermediate	terrestrial
10-03-2017	dry	Wandoor	plantation	pitfall	07:30	NA	PF2	NA	PF2WandoordryplantationNA	NA	NA	NA	NA	formicidae	adult	6.13	1.88	1	11.3487901	hard	intermediate	terrestrial
10-03-2017	dry	Wandoor	plantation	pitfall	07:30	NA	PF2	NA	PF2WandoordryplantationNA	NA	NA	NA	NA	formicidae	adult	6.13	1.88	1	11.3487901	hard	intermediate	terrestrial
10-03-2017	dry	Wandoor	plantation	pitfall	07:30	NA	PF2	NA	PF2WandoordryplantationNA	NA	NA	NA	NA	formicidae	adult	6.13	1.88	1	11.3487901	hard	intermediate	terrestrial
10-03-2017	dry	Wandoor	plantation	pitfall	07:30	NA	PF2	NA	PF2WandoordryplantationNA	NA	NA	NA	NA	isoptera	adult	2.5	1.03	0.9	1.38927381	soft	sedentary	terrestrial
10-03-2017	dry	Wandoor	plantation	pitfall	07:30	NA	PF2	NA	PF2WandoordryplantationNA	NA	NA	NA	NA	isoptera	adult	2.5	1.03	0.9	1.38927381	soft	sedentary	terrestrial
10-03-2017	dry	Wandoor	plantation	pitfall	07:30	NA	PF3	NA	PF3WandoordryplantationNA	NA	NA	NA	NA	formicidae	adult	9.27	2.41	1.67	28.20247414	hard	intermediate	terrestrial
10-03-2017	dry	Wandoor	plantation	pitfall	07:30	NA	PF3	NA	PF3WandoordryplantationNA	NA	NA	NA	NA	formicidae	adult	9.27	2.41	1.67	28.20247414	hard	intermediate	terrestrial
10-03-2017	dry	Wandoor	plantation	pitfall	07:30	NA	PF3	NA	PF3WandoordryplantationNA	NA	NA	NA	NA	formicidae	adult	9.27	2.41	1.67	28.20247414	hard	intermediate	terrestrial
10-03-2017	dry	Wandoor	plantation	pitfall	07:30	NA	PF3	NA	PF3WandoordryplantationNA	NA	NA	NA	NA	formicidae	adult	9.27	2.41	1.67	28.20247414	hard	intermediate	terrestrial
10-03-2017	dry	Wandoor	plantation	pitfall	07:30	NA	PF3	NA	PF3WandoordryplantationNA	NA	NA	NA	NA	formicidae	adult	9.27	2.41	1.67	28.20247414	hard	intermediate	terrestrial
10-03-2017	dry	Wandoor	plantation	pitfall	07:30	NA	PF3	NA	PF3WandoordryplantationNA	NA	NA	NA	NA	formicidae	adult	9.27	2.41	1.67	28.20247414	hard	intermediate	terrestrial
10-03-2017	dry	Wandoor	plantation	pitfall	07:30	NA	PF3	NA	PF3WandoordryplantationNA	NA	NA	NA	NA	formicidae	adult	9.27	2.41	1.67	28.20247414	hard	intermediate	terrestrial
10-03-2017	dry	Wandoor	plantation	pitfall	07:30	NA	PF3	NA	PF3WandoordryplantationNA	NA	NA	NA	NA	formicidae	adult	1	1	1	0.523809524	hard	intermediate	terrestrial
10-03-2017	dry	Wandoor	plantation	pitfall	07:30	NA	PF4	NA	PF4WandoordryplantationNA	NA	NA	NA	NA	formicidae	adult	6.13	1.88	1	11.3487901	hard	intermediate	terrestrial
10-03-2017	dry	Wandoor	plantation	pitfall	07:30	NA	PF4	NA	PF4WandoordryplantationNA	NA	NA	NA	NA	formicidae	adult	6.13	1.88	1	11.3487901	hard	intermediate	terrestrial
10-03-2017	dry	Wandoor	plantation	pitfall	07:30	NA	PF4	NA	PF4WandoordryplantationNA	NA	NA	NA	NA	formicidae	adult	6.13	1.88	1	11.3487901	hard	intermediate	terrestrial
10-03-2017	dry	Wandoor	plantation	pitfall	07:30	NA	PF4	NA	PF4WandoordryplantationNA	NA	NA	NA	NA	formicidae	adult	1	1	1	0.523809524	hard	intermediate	terrestrial
10-03-2017	dry	Wandoor	plantation	pitfall	07:30	NA	PF5	NA	PF5WandoordryplantationNA	NA	NA	NA	NA	formicidae	adult	9.27	2.41	1.67	28.20247414	hard	intermediate	terrestrial
10-03-2017	dry	Wandoor	plantation	pitfall	07:30	NA	PF5	NA	PF5WandoordryplantationNA	NA	NA	NA	NA	formicidae	adult	9.27	2.41	1.67	28.20247414	hard	intermediate	terrestrial
10-03-2017	dry	Wandoor	plantation	pitfall	07:30	NA	PF5	NA	PF5WandoordryplantationNA	NA	NA	NA	NA	formicidae	adult	9.27	2.41	1.67	28.20247414	hard	intermediate	terrestrial
10-03-2017	dry	Wandoor	plantation	pitfall	07:30	NA	PF5	NA	PF5WandoordryplantationNA	NA	NA	NA	NA	formicidae	adult	9.27	2.41	1.67	28.20247414	hard	intermediate	terrestrial
10-03-2017	dry	Wandoor	plantation	pitfall	07:30	NA	PF5	NA	PF5WandoordryplantationNA	NA	NA	NA	NA	formicidae	adult	9.27	2.41	1.67	28.20247414	hard	intermediate	terrestrial
10-03-2017	dry	Wandoor	plantation	pitfall	07:30	NA	PF5	NA	PF5WandoordryplantationNA	NA	NA	NA	NA	formicidae	adult	9.27	2.41	1.67	28.20247414	hard	intermediate	terrestrial
10-03-2017	dry	Wandoor	plantation	pitfall	07:30	NA	PF5	NA	PF5WandoordryplantationNA	NA	NA	NA	NA	formicidae	adult	9.27	2.41	1.67	28.20247414	hard	intermediate	terrestrial
10-03-2017	dry	Wandoor	plantation	pitfall	07:30	NA	PF5	NA	PF5WandoordryplantationNA	NA	NA	NA	NA	formicidae	adult	9.27	2.41	1.67	28.20247414	hard	intermediate	terrestrial
10-03-2017	dry	Wandoor	plantation	pitfall	07:30	NA	PF5	NA	PF5WandoordryplantationNA	NA	NA	NA	NA	formicidae	adult	9.27	2.41	1.67	28.20247414	hard	intermediate	terrestrial
10-03-2017	dry	Wandoor	plantation	pitfall	07:30	NA	PF5	NA	PF5WandoordryplantationNA	NA	NA	NA	NA	formicidae	adult	9.27	2.41	1.67	28.20247414	hard	intermediate	terrestrial
10-03-2017	dry	Wandoor	plantation	pitfall	07:30	NA	PF5	NA	PF5WandoordryplantationNA	NA	NA	NA	NA	formicidae	adult	9.27	2.41	1.67	28.20247414	hard	intermediate	terrestrial
10-03-2017	dry	Wandoor	plantation	pitfall	07:30	NA	PF5	NA	PF5WandoordryplantationNA	NA	NA	NA	NA	formicidae	adult	9.27	2.41	1.67	28.20247414	hard	intermediate	terrestrial
10-03-2017	dry	Wandoor	plantation	pitfall	07:30	NA	PF5	NA	PF5WandoordryplantationNA	NA	NA	NA	NA	formicidae	adult	9.27	2.41	1.67	28.20247414	hard	intermediate	terrestrial
10-03-2017	dry	Wandoor	plantation	pitfall	07:30	NA	PF5	NA	PF5WandoordryplantationNA	NA	NA	NA	NA	formicidae	adult	9.27	2.41	1.67	28.20247414	hard	intermediate	terrestrial
10-03-2017	dry	Wandoor	plantation	pitfall	07:30	NA	PF5	NA	PF5WandoordryplantationNA	NA	NA	NA	NA	formicidae	adult	9.27	2.41	1.67	28.20247414	hard	intermediate	terrestrial
10-03-2017	dry	Wandoor	plantation	pitfall	07:30	NA	PF5	NA	PF5WandoordryplantationNA	NA	NA	NA	NA	formicidae	adult	9.27	2.41	1.67	28.20247414	hard	intermediate	terrestrial
10-03-2017	dry	Wandoor	plantation	pitfall	07:30	NA	PF5	NA	PF5WandoordryplantationNA	NA	NA	NA	NA	formicidae	adult	9.27	2.41	1.67	28.20247414	hard	intermediate	terrestrial
10-03-2017	dry	Wandoor	plantation	pitfall	07:30	NA	PF5	NA	PF5WandoordryplantationNA	NA	NA	NA	NA	formicidae	adult	9.27	2.41	1.67	28.20247414	hard	intermediate	terrestrial
10-03-2017	dry	Wandoor	plantation	pitfall	07:30	NA	PF5	NA	PF5WandoordryplantationNA	NA	NA	NA	NA	formicidae	adult	9.27	2.41	1.67	28.20247414	hard	intermediate	terrestrial
10-03-2017	dry	Wandoor	plantation	pitfall	07:30	NA	PF5	NA	PF5WandoordryplantationNA	NA	NA	NA	NA	formicidae	adult	9.27	2.41	1.67	28.20247414	hard	intermediate	terrestrial
10-03-2017	dry	Wandoor	plantation	pitfall	07:30	NA	PF5	NA	PF5WandoordryplantationNA	NA	NA	NA	NA	formicidae	adult	9.27	2.41	1.67	28.20247414	hard	intermediate	terrestrial
10-03-2017	dry	Wandoor	plantation	pitfall	07:30	NA	PF5	NA	PF5WandoordryplantationNA	NA	NA	NA	NA	formicidae	adult	9.27	2.41	1.67	28.20247414	hard	intermediate	terrestrial
10-03-2017	dry	Wandoor	plantation	pitfall	07:30	NA	PF5	NA	PF5WandoordryplantationNA	NA	NA	NA	NA	formicidae	adult	9.27	2.41	1.67	28.20247414	hard	intermediate	terrestrial
10-03-2017	dry	Wandoor	plantation	pitfall	07:30	NA	PF5	NA	PF5WandoordryplantationNA	NA	NA	NA	NA	formicidae	adult	9.27	2.41	1.67	28.20247414	hard	intermediate	terrestrial
10-03-2017	dry	Wandoor	plantation	pitfall	07:30	NA	PF5	NA	PF5WandoordryplantationNA	NA	NA	NA	NA	formicidae	adult	9.27	2.41	1.67	28.20247414	hard	intermediate	terrestrial
10-03-2017	dry	Wandoor	plantation	pitfall	07:30	NA	PF5	NA	PF5WandoordryplantationNA	NA	NA	NA	NA	formicidae	adult	9.27	2.41	1.67	28.20247414	hard	intermediate	terrestrial
10-03-2017	dry	Wandoor	plantation	pitfall	07:30	NA	PF5	NA	PF5WandoordryplantationNA	NA	NA	NA	NA	formicidae	adult	9.27	2.41	1.67	28.20247414	hard	intermediate	terrestrial
10-03-2017	dry	Wandoor	plantation	pitfall	07:30	NA	PF5	NA	PF5WandoordryplantationNA	NA	NA	NA	NA	formicidae	adult	1	1	1	0.523809524	hard	intermediate	terrestrial
10-03-2017	dry	Wandoor	plantation	pitfall	07:30	NA	PF5	NA	PF5WandoordryplantationNA	NA	NA	NA	NA	formicidae	adult	1	1	1	0.523809524	hard	intermediate	terrestrial
10-03-2017	dry	Wandoor	plantation	pitfall	07:30	NA	PF5	NA	PF5WandoordryplantationNA	NA	NA	NA	NA	isoptera	adult	2.5	1.03	0.9	1.38927381	soft	sedentary	terrestrial
10-03-2017	dry	Wandoor	plantation	pitfall	07:30	NA	PF5	NA	PF5WandoordryplantationNA	NA	NA	NA	NA	isoptera	adult	2.5	1.03	0.9	1.38927381	soft	sedentary	terrestrial
10-03-2017	dry	Wandoor	plantation	pitfall	07:30	NA	PF5	NA	PF5WandoordryplantationNA	NA	NA	NA	NA	isoptera	adult	2.5	1.03	0.9	1.38927381	soft	sedentary	terrestrial
10-03-2017	dry	Wandoor	plantation	pitfall	07:30	NA	PF5	NA	PF5WandoordryplantationNA	NA	NA	NA	NA	aranae	adult	17.55	5.9	NA	320.0033571	soft	sedentary	terrestrial
10-03-2017	dry	Wandoor	agriculture	pitfall	19:00	NA	PF6	NA	PF6WandoordryagricultureNA	NA	NA	NA	NA	aranae	adult	17.55	5.9	NA	320.0033571	soft	sedentary	terrestrial
10-03-2017	dry	Wandoor	agriculture	pitfall	19:00	NA	PF6	NA	PF6WandoordryagricultureNA	NA	NA	NA	NA	coleoptera	adult	7.23	4.47	1.3	75.67052271	hard	intermediate	terrestrial
10-03-2017	dry	Wandoor	agriculture	pitfall	19:00	NA	PF7	NA	PF7WandoordryagricultureNA	NA	NA	NA	NA	formicidae	adult	6.13	1.88	1	11.3487901	hard	intermediate	terrestrial
10-03-2017	dry	Wandoor	agriculture	pitfall	19:00	NA	PF7	NA	PF7WandoordryagricultureNA	NA	NA	NA	NA	formicidae	adult	1	1	1	0.523809524	hard	intermediate	terrestrial
10-03-2017	dry	Wandoor	agriculture	pitfall	19:00	NA	PF8	NA	PF8WandoordryagricultureNA	NA	NA	NA	NA	formicidae	adult	6.13	1.88	1	11.3487901	hard	intermediate	terrestrial
10-03-2017	dry	Wandoor	agriculture	pitfall	19:00	NA	PF8	NA	PF8WandoordryagricultureNA	NA	NA	NA	NA	coleoptera	adult	7.23	4.47	1.3	75.67052271	hard	intermediate	terrestrial
10-03-2017	dry	Wandoor	agriculture	pitfall	19:00	NA	PF9	NA	PF9WandoordryagricultureNA	NA	NA	NA	NA	coleoptera	adult	7.23	4.47	1.3	75.67052271	hard	intermediate	terrestrial
10-03-2017	dry	Wandoor	agriculture	pitfall	19:00	NA	PF9	NA	PF9WandoordryagricultureNA	NA	NA	NA	NA	coleoptera	adult	7.23	4.47	1.3	75.67052271	hard	intermediate	terrestrial
10-03-2017	dry	Wandoor	agriculture	pitfall	19:00	NA	PF9	NA	PF9WandoordryagricultureNA	NA	NA	NA	NA	coleoptera	adult	7.23	4.47	1.3	75.67052271	hard	intermediate	terrestrial
10-03-2017	dry	Wandoor	agriculture	pitfall	19:00	NA	PF9	NA	PF9WandoordryagricultureNA	NA	NA	NA	NA	coleoptera	adult	7.23	4.47	1.3	75.67052271	hard	intermediate	terrestrial
10-03-2017	dry	Wandoor	agriculture	pitfall	19:00	NA	PF10	NA	PF10WandoordryagricultureNA	NA	NA	NA	NA	none	NA	NA	NA	NA	NA	NA	NA	NA
10-03-2017	dry	Wandoor	plantation	pitfall	19:30	NA	PF6	NA	PF6WandoordryplantationNA	NA	NA	NA	NA	aranae	adult	17.55	5.9	NA	320.0033571	soft	sedentary	terrestrial
10-03-2017	dry	Wandoor	plantation	pitfall	19:30	NA	PF6	NA	PF6WandoordryplantationNA	NA	NA	NA	NA	aranae	adult	17.55	5.9	NA	320.0033571	soft	sedentary	terrestrial
10-03-2017	dry	Wandoor	plantation	pitfall	19:30	NA	PF7	NA	PF7WandoordryplantationNA	NA	NA	NA	NA	formicidae	adult	9.27	2.41	1.67	28.20247414	hard	intermediate	terrestrial
10-03-2017	dry	Wandoor	plantation	pitfall	19:30	NA	PF8	NA	PF8WandoordryplantationNA	NA	NA	NA	NA	aranae	adult	17.55	5.9	NA	320.0033571	soft	sedentary	terrestrial
10-03-2017	dry	Wandoor	plantation	pitfall	19:30	NA	PF8	NA	PF8WandoordryplantationNA	NA	NA	NA	NA	aranae	adult	17.55	5.9	NA	320.0033571	soft	sedentary	terrestrial
10-03-2017	dry	Wandoor	plantation	pitfall	19:30	NA	PF9	NA	PF9WandoordryplantationNA	NA	NA	NA	NA	none	NA	NA	NA	NA	NA	NA	NA	NA
10-03-2017	dry	Wandoor	plantation	pitfall	19:30	NA	PF10	NA	PF10WandoordryplantationNA	NA	NA	NA	NA	leplarva	larva	8.2	1.82	1	14.22754667	soft	sedentary	terrestrial
10-03-2017	dry	Wandoor	plantation	pitfall	19:30	NA	PF10	NA	PF10WandoordryplantationNA	NA	NA	NA	NA	formicidae	adult	9.27	2.41	1.67	28.20247414	hard	intermediate	terrestrial
11-03-2017	dry	Wandoor	agriculture	pitfall	07:00	NA	PF11	NA	PF11WandoordryagricultureNA	NA	NA	NA	NA	coleoptera	adult	7.23	4.47	1.3	75.67052271	hard	intermediate	terrestrial
11-03-2017	dry	Wandoor	agriculture	pitfall	07:00	NA	PF11	NA	PF11WandoordryagricultureNA	NA	NA	NA	NA	coleoptera	adult	7.23	4.47	1.3	75.67052271	hard	intermediate	terrestrial
11-03-2017	dry	Wandoor	agriculture	pitfall	07:00	NA	PF12	NA	PF12WandoordryagricultureNA	NA	NA	NA	NA	formicidae	adult	1	1	1	0.523809524	hard	intermediate	terrestrial
11-03-2017	dry	Wandoor	agriculture	pitfall	07:00	NA	PF12	NA	PF12WandoordryagricultureNA	NA	NA	NA	NA	coleoptera	adult	0.5	1	1	0.261904762	hard	intermediate	terrestrial
11-03-2017	dry	Wandoor	agriculture	pitfall	07:00	NA	PF13	NA	PF13WandoordryagricultureNA	NA	NA	NA	NA	coleoptera	adult	7.23	4.47	1.3	75.67052271	hard	intermediate	terrestrial
11-03-2017	dry	Wandoor	agriculture	pitfall	07:00	NA	PF14	NA	PF14WandoordryagricultureNA	NA	NA	NA	NA	coleoptera	adult	7.23	4.47	1.3	75.67052271	hard	intermediate	terrestrial
11-03-2017	dry	Wandoor	agriculture	pitfall	07:00	NA	PF15	NA	PF15WandoordryagricultureNA	NA	NA	NA	NA	none	NA	NA	NA	NA	NA	NA	NA	NA
11-03-2017	dry	Wandoor	plantation	pitfall	07:30	NA	PF11	NA	PF11WandoordryplantationNA	NA	NA	NA	NA	unidentified	adult	15.2	3.28	NA	85.65735619	NA	NA	NA
11-03-2017	dry	Wandoor	plantation	pitfall	07:30	NA	PF12	NA	PF12WandoordryplantationNA	NA	NA	NA	NA	formicidae	adult	3.5	1	1	1.833333333	hard	intermediate	terrestrial
11-03-2017	dry	Wandoor	plantation	pitfall	07:30	NA	PF12	NA	PF12WandoordryplantationNA	NA	NA	NA	NA	formicidae	adult	3.5	1	1	1.833333333	hard	intermediate	terrestrial
11-03-2017	dry	Wandoor	plantation	pitfall	07:30	NA	PF13	NA	PF13WandoordryplantationNA	NA	NA	NA	NA	gastropoda	adult	4.3	2.35	NA	12.43877381	hard	sedentary	T/A
11-03-2017	dry	Wandoor	plantation	pitfall	07:30	NA	PF14	NA	PF14WandoordryplantationNA	NA	NA	NA	NA	coleoptera	adult	7.23	4.47	1.3	75.67052271	hard	intermediate	terrestrial
11-03-2017	dry	Wandoor	plantation	pitfall	07:30	NA	PF15	NA	PF15WandoordryplantationNA	NA	NA	NA	NA	aranae	adult	17.55	5.9	NA	320.0033571	soft	sedentary	terrestrial
11-03-2017	dry	Wandoor	plantation	pitfall	19:30	NA	PF16	NA	PF16WandoordryplantationNA	NA	NA	NA	NA	aranae	adult	17.55	5.9	NA	320.0033571	soft	sedentary	terrestrial
11-03-2017	dry	Wandoor	plantation	pitfall	19:30	NA	PF16	NA	PF16WandoordryplantationNA	NA	NA	NA	NA	aranae	adult	17.55	5.9	NA	320.0033571	soft	sedentary	terrestrial
11-03-2017	dry	Wandoor	plantation	pitfall	19:30	NA	PF17	NA	PF17WandoordryplantationNA	NA	NA	NA	NA	formicidae	adult	1	1	1	0.523809524	hard	intermediate	terrestrial
11-03-2017	dry	Wandoor	plantation	pitfall	19:30	NA	PF17	NA	PF17WandoordryplantationNA	NA	NA	NA	NA	aranae	adult	17.55	5.9	NA	320.0033571	soft	sedentary	terrestrial
11-03-2017	dry	Wandoor	plantation	pitfall	19:30	NA	PF18	NA	PF18WandoordryplantationNA	NA	NA	NA	NA	none	NA	NA	NA	NA	NA	NA	NA	NA
11-03-2017	dry	Wandoor	plantation	pitfall	19:30	NA	PF19	NA	PF19WandoordryplantationNA	NA	NA	NA	NA	formicidae	adult	6.13	1.88	1	11.3487901	hard	intermediate	terrestrial
11-03-2017	dry	Wandoor	plantation	pitfall	19:30	NA	PF19	NA	PF19WandoordryplantationNA	NA	NA	NA	NA	aranae	adult	17.55	5.9	NA	320.0033571	soft	sedentary	terrestrial
11-03-2017	dry	Wandoor	plantation	pitfall	19:30	NA	PF20	NA	PF20WandoordryplantationNA	NA	NA	NA	NA	formicidae	adult	6.13	1.88	1	11.3487901	hard	intermediate	terrestrial
11-03-2017	dry	Wandoor	agriculture	pitfall	19:00	NA	PF16	NA	PF16WandoordryagricultureNA	NA	NA	NA	NA	coleoptera	adult	7.23	4.47	1.3	75.67052271	hard	intermediate	terrestrial
11-03-2017	dry	Wandoor	agriculture	pitfall	19:00	NA	PF16	NA	PF16WandoordryagricultureNA	NA	NA	NA	NA	coleoptera	adult	7.23	4.47	1.3	75.67052271	hard	intermediate	terrestrial
11-03-2017	dry	Wandoor	agriculture	pitfall	19:00	NA	PF16	NA	PF16WandoordryagricultureNA	NA	NA	NA	NA	leplarva	larva	8.2	1.82	1	14.22754667	soft	sedentary	terrestrial
11-03-2017	dry	Wandoor	agriculture	pitfall	19:00	NA	PF17	NA	PF17WandoordryagricultureNA	NA	NA	NA	NA	coleoptera	adult	14.56	8.96	2.35	612.2810027	hard	intermediate	terrestrial
11-03-2017	dry	Wandoor	agriculture	pitfall	19:00	NA	PF18	NA	PF18WandoordryagricultureNA	NA	NA	NA	NA	none	NA	NA	NA	NA	NA	NA	NA	NA
11-03-2017	dry	Wandoor	agriculture	pitfall	19:00	NA	PF19	NA	PF19WandoordryagricultureNA	NA	NA	NA	NA	none	NA	NA	NA	NA	NA	NA	NA	NA
11-03-2017	dry	Wandoor	agriculture	pitfall	19:00	NA	PF20	NA	PF20WandoordryagricultureNA	NA	NA	NA	NA	none	NA	NA	NA	NA	NA	NA	NA	NA
12-03-2017	dry	Wandoor	agriculture	pitfall	07:00	NA	PF21	NA	PF21WandoordryagricultureNA	NA	NA	NA	NA	aranae	adult	17.55	5.9	NA	320.0033571	soft	sedentary	terrestrial
12-03-2017	dry	Wandoor	agriculture	pitfall	07:00	NA	PF21	NA	PF21WandoordryagricultureNA	NA	NA	NA	NA	formicidae	adult	6.13	1.88	1	11.3487901	hard	intermediate	terrestrial
12-03-2017	dry	Wandoor	agriculture	pitfall	07:00	NA	PF22	NA	PF22WandoordryagricultureNA	NA	NA	NA	NA	coleoptera	adult	7.23	4.47	1.3	75.67052271	hard	intermediate	terrestrial
12-03-2017	dry	Wandoor	agriculture	pitfall	07:00	NA	PF22	NA	PF22WandoordryagricultureNA	NA	NA	NA	NA	coleoptera	adult	7.23	4.47	1.3	75.67052271	hard	intermediate	terrestrial
12-03-2017	dry	Wandoor	agriculture	pitfall	07:00	NA	PF22	NA	PF22WandoordryagricultureNA	NA	NA	NA	NA	leplarva	larva	8.2	1.82	1	14.22754667	soft	sedentary	terrestrial
12-03-2017	dry	Wandoor	agriculture	pitfall	07:00	NA	PF23	NA	PF23WandoordryagricultureNA	NA	NA	NA	NA	formicidae	adult	9.27	2.41	1.67	28.20247414	hard	intermediate	terrestrial
12-03-2017	dry	Wandoor	agriculture	pitfall	07:00	NA	PF23	NA	PF23WandoordryagricultureNA	NA	NA	NA	NA	formicidae	adult	9.27	2.41	1.67	28.20247414	hard	intermediate	terrestrial
12-03-2017	dry	Wandoor	agriculture	pitfall	07:00	NA	PF23	NA	PF23WandoordryagricultureNA	NA	NA	NA	NA	orthoptera	adult	12.58	3.56	NA	83.51298895	intermediate	evasive	terrestrial
12-03-2017	dry	Wandoor	agriculture	pitfall	07:00	NA	PF23	NA	PF23WandoordryagricultureNA	NA	NA	NA	NA	orthoptera	adult	12.58	3.56	NA	83.51298895	intermediate	evasive	terrestrial
12-03-2017	dry	Wandoor	agriculture	pitfall	07:00	NA	PF24	NA	PF24WandoordryagricultureNA	NA	NA	NA	NA	formicidae	adult	2.1	1.5	1	2.475	hard	intermediate	terrestrial
12-03-2017	dry	Wandoor	agriculture	pitfall	07:00	NA	PF25	NA	PF25WandoordryagricultureNA	NA	NA	NA	NA	formicidae	adult	2.1	1.5	1	2.475	hard	intermediate	terrestrial
12-03-2017	dry	Wandoor	agriculture	pitfall	07:00	NA	PF25	NA	PF25WandoordryagricultureNA	NA	NA	NA	NA	formicidae	adult	2.1	1.5	1	2.475	hard	intermediate	terrestrial
12-03-2017	dry	Wandoor	agriculture	pitfall	07:00	NA	PF25	NA	PF25WandoordryagricultureNA	NA	NA	NA	NA	formicidae	adult	2.1	1.5	1	2.475	hard	intermediate	terrestrial
12-03-2017	dry	Wandoor	agriculture	pitfall	19:00	NA	PF26	NA	PF26WandoordryagricultureNA	NA	NA	NA	NA	aranae	adult	17.55	5.9	NA	320.0033571	soft	sedentary	terrestrial
12-03-2017	dry	Wandoor	agriculture	pitfall	19:00	NA	PF26	NA	PF26WandoordryagricultureNA	NA	NA	NA	NA	acari	adult	1.96	1.46	0.5	2.188442667	soft	sedentary	terrestrial
12-03-2017	dry	Wandoor	agriculture	pitfall	19:00	NA	PF26	NA	PF26WandoordryagricultureNA	NA	NA	NA	NA	hemiptera	adult	5.15	2.28	0.7	14.02330286	soft	intermediate	terrestrial
12-03-2017	dry	Wandoor	agriculture	pitfall	19:00	NA	PF27	NA	PF27WandoordryagricultureNA	NA	NA	NA	NA	formicidae	adult	2.1	1.5	1	2.475	hard	intermediate	terrestrial
12-03-2017	dry	Wandoor	agriculture	pitfall	19:00	NA	PF27	NA	PF27WandoordryagricultureNA	NA	NA	NA	NA	formicidae	adult	1	1	1	0.523809524	hard	intermediate	terrestrial
12-03-2017	dry	Wandoor	agriculture	pitfall	19:00	NA	PF27	NA	PF27WandoordryagricultureNA	NA	NA	NA	NA	formicidae	adult	1	1	1	0.523809524	hard	intermediate	terrestrial
12-03-2017	dry	Wandoor	agriculture	pitfall	19:00	NA	PF27	NA	PF27WandoordryagricultureNA	NA	NA	NA	NA	formicidae	adult	1	1	1	0.523809524	hard	intermediate	terrestrial
12-03-2017	dry	Wandoor	agriculture	pitfall	19:00	NA	PF27	NA	PF27WandoordryagricultureNA	NA	NA	NA	NA	formicidae	adult	1	1	1	0.523809524	hard	intermediate	terrestrial
12-03-2017	dry	Wandoor	agriculture	pitfall	19:00	NA	PF27	NA	PF27WandoordryagricultureNA	NA	NA	NA	NA	formicidae	adult	1	1	1	0.523809524	hard	intermediate	terrestrial
12-03-2017	dry	Wandoor	agriculture	pitfall	19:00	NA	PF27	NA	PF27WandoordryagricultureNA	NA	NA	NA	NA	formicidae	adult	1	1	1	0.523809524	hard	intermediate	terrestrial
12-03-2017	dry	Wandoor	agriculture	pitfall	19:00	NA	PF27	NA	PF27WandoordryagricultureNA	NA	NA	NA	NA	formicidae	adult	1	1	1	0.523809524	hard	intermediate	terrestrial
12-03-2017	dry	Wandoor	agriculture	pitfall	19:00	NA	PF27	NA	PF27WandoordryagricultureNA	NA	NA	NA	NA	formicidae	adult	1	1	1	0.523809524	hard	intermediate	terrestrial
12-03-2017	dry	Wandoor	agriculture	pitfall	19:00	NA	PF27	NA	PF27WandoordryagricultureNA	NA	NA	NA	NA	formicidae	adult	1	1	1	0.523809524	hard	intermediate	terrestrial
12-03-2017	dry	Wandoor	agriculture	pitfall	19:00	NA	PF27	NA	PF27WandoordryagricultureNA	NA	NA	NA	NA	formicidae	adult	1	1	1	0.523809524	hard	intermediate	terrestrial
12-03-2017	dry	Wandoor	agriculture	pitfall	19:00	NA	PF27	NA	PF27WandoordryagricultureNA	NA	NA	NA	NA	formicidae	adult	1	1	1	0.523809524	hard	intermediate	terrestrial
12-03-2017	dry	Wandoor	agriculture	pitfall	19:00	NA	PF27	NA	PF27WandoordryagricultureNA	NA	NA	NA	NA	formicidae	adult	1	1	1	0.523809524	hard	intermediate	terrestrial
12-03-2017	dry	Wandoor	agriculture	pitfall	19:00	NA	PF27	NA	PF27WandoordryagricultureNA	NA	NA	NA	NA	formicidae	adult	1	1	1	0.523809524	hard	intermediate	terrestrial
12-03-2017	dry	Wandoor	agriculture	pitfall	19:00	NA	PF27	NA	PF27WandoordryagricultureNA	NA	NA	NA	NA	formicidae	adult	1	1	1	0.523809524	hard	intermediate	terrestrial
12-03-2017	dry	Wandoor	agriculture	pitfall	19:00	NA	PF27	NA	PF27WandoordryagricultureNA	NA	NA	NA	NA	coleoptera	adult	7.23	4.47	1.3	75.67052271	hard	intermediate	terrestrial
12-03-2017	dry	Wandoor	agriculture	pitfall	19:00	NA	PF28	NA	PF28WandoordryagricultureNA	NA	NA	NA	NA	formicidae	adult	2.1	1.5	1	2.475	hard	intermediate	terrestrial
12-03-2017	dry	Wandoor	agriculture	pitfall	19:00	NA	PF29	NA	PF29WandoordryagricultureNA	NA	NA	NA	NA	formicidae	adult	1	1	1	0.523809524	hard	intermediate	terrestrial
12-03-2017	dry	Wandoor	agriculture	pitfall	19:00	NA	PF29	NA	PF29WandoordryagricultureNA	NA	NA	NA	NA	formicidae	adult	1	1	1	0.523809524	hard	intermediate	terrestrial
12-03-2017	dry	Wandoor	agriculture	pitfall	19:00	NA	PF29	NA	PF29WandoordryagricultureNA	NA	NA	NA	NA	formicidae	adult	1	1	1	0.523809524	hard	intermediate	terrestrial
12-03-2017	dry	Wandoor	agriculture	pitfall	19:00	NA	PF29	NA	PF29WandoordryagricultureNA	NA	NA	NA	NA	formicidae	adult	1	1	1	0.523809524	hard	intermediate	terrestrial
12-03-2017	dry	Wandoor	agriculture	pitfall	19:00	NA	PF29	NA	PF29WandoordryagricultureNA	NA	NA	NA	NA	formicidae	adult	1	1	1	0.523809524	hard	intermediate	terrestrial
12-03-2017	dry	Wandoor	agriculture	pitfall	19:00	NA	PF29	NA	PF29WandoordryagricultureNA	NA	NA	NA	NA	formicidae	adult	1	1	1	0.523809524	hard	intermediate	terrestrial
12-03-2017	dry	Wandoor	agriculture	pitfall	19:00	NA	PF29	NA	PF29WandoordryagricultureNA	NA	NA	NA	NA	formicidae	adult	1	1	1	0.523809524	hard	intermediate	terrestrial
12-03-2017	dry	Wandoor	agriculture	pitfall	19:00	NA	PF30	NA	PF30WandoordryagricultureNA	NA	NA	NA	NA	formicidae	adult	1	1	1	0.523809524	hard	intermediate	terrestrial
12-03-2017	dry	Wandoor	agriculture	pitfall	19:00	NA	PF30	NA	PF30WandoordryagricultureNA	NA	NA	NA	NA	formicidae	adult	1	1	1	0.523809524	hard	intermediate	terrestrial
12-03-2017	dry	Wandoor	agriculture	pitfall	19:00	NA	PF30	NA	PF30WandoordryagricultureNA	NA	NA	NA	NA	formicidae	adult	1	1	1	0.523809524	hard	intermediate	terrestrial
12-03-2017	dry	Wandoor	agriculture	pitfall	19:00	NA	PF30	NA	PF30WandoordryagricultureNA	NA	NA	NA	NA	acari	adult	1.96	1.46	0.5	2.188442667	soft	sedentary	terrestrial
12-03-2017	dry	Wandoor	plantation	pitfall	07:30	NA	PF21	NA	PF21WandoordryplantationNA	NA	NA	NA	NA	acari	adult	2.1	1.5	1	2.475	soft	sedentary	terrestrial
12-03-2017	dry	Wandoor	plantation	pitfall	07:30	NA	PF21	NA	PF21WandoordryplantationNA	NA	NA	NA	NA	aranae	adult	17.55	5.9	NA	320.0033571	soft	sedentary	terrestrial
12-03-2017	dry	Wandoor	plantation	pitfall	07:30	NA	PF22	NA	PF22WandoordryplantationNA	NA	NA	NA	NA	aranae	adult	17.55	5.9	NA	320.0033571	soft	sedentary	terrestrial
12-03-2017	dry	Wandoor	plantation	pitfall	07:30	NA	PF23	NA	PF23WandoordryplantationNA	NA	NA	NA	NA	aranae	adult	17.55	5.9	NA	320.0033571	soft	sedentary	terrestrial
12-03-2017	dry	Wandoor	plantation	pitfall	07:30	NA	PF24	NA	PF24WandoordryplantationNA	NA	NA	NA	NA	orthoptera	adult	12.58	3.56	NA	83.51298895	intermediate	evasive	terrestrial
12-03-2017	dry	Wandoor	plantation	pitfall	07:30	NA	PF24	NA	PF24WandoordryplantationNA	NA	NA	NA	NA	orthoptera	adult	12.58	3.56	NA	83.51298895	intermediate	evasive	terrestrial
12-03-2017	dry	Wandoor	plantation	pitfall	07:30	NA	PF25	NA	PF25WandoordryplantationNA	NA	NA	NA	NA	coleoptera	adult	7.23	4.47	1.3	75.67052271	hard	intermediate	terrestrial
12-03-2017	dry	Wandoor	plantation	pitfall	07:30	NA	PF25	NA	PF25WandoordryplantationNA	NA	NA	NA	NA	leplarva	larva	8.2	1.82	1	14.22754667	soft	sedentary	terrestrial
12-03-2017	dry	Wandoor	plantation	pitfall	07:30	NA	PF25	NA	PF25WandoordryplantationNA	NA	NA	NA	NA	aranae	adult	17.55	5.9	NA	320.0033571	soft	sedentary	terrestrial
12-03-2017	dry	Wandoor	plantation	pitfall	19:30	NA	PF26	NA	PF26WandoordryplantationNA	NA	NA	NA	NA	isoptera	adult	2.5	1.03	0.9	1.38927381	soft	sedentary	terrestrial
12-03-2017	dry	Wandoor	plantation	pitfall	19:30	NA	PF26	NA	PF26WandoordryplantationNA	NA	NA	NA	NA	isoptera	adult	2.5	1.03	0.9	1.38927381	soft	sedentary	terrestrial
12-03-2017	dry	Wandoor	plantation	pitfall	19:30	NA	PF26	NA	PF26WandoordryplantationNA	NA	NA	NA	NA	isoptera	adult	2.5	1.03	0.9	1.38927381	soft	sedentary	terrestrial
12-03-2017	dry	Wandoor	plantation	pitfall	19:30	NA	PF26	NA	PF26WandoordryplantationNA	NA	NA	NA	NA	isoptera	adult	2.5	1.03	0.9	1.38927381	soft	sedentary	terrestrial
12-03-2017	dry	Wandoor	plantation	pitfall	19:30	NA	PF26	NA	PF26WandoordryplantationNA	NA	NA	NA	NA	formicidae	adult	1	1	1	0.523809524	hard	intermediate	terrestrial
12-03-2017	dry	Wandoor	plantation	pitfall	19:30	NA	PF26	NA	PF26WandoordryplantationNA	NA	NA	NA	NA	formicidae	adult	1	1	1	0.523809524	hard	intermediate	terrestrial
12-03-2017	dry	Wandoor	plantation	pitfall	19:30	NA	PF26	NA	PF26WandoordryplantationNA	NA	NA	NA	NA	formicidae	adult	1	1	1	0.523809524	hard	intermediate	terrestrial
12-03-2017	dry	Wandoor	plantation	pitfall	19:30	NA	PF27	NA	PF27WandoordryplantationNA	NA	NA	NA	NA	orthoptera	adult	12.58	3.56	NA	83.51298895	intermediate	evasive	terrestrial
12-03-2017	dry	Wandoor	plantation	pitfall	19:30	NA	PF27	NA	PF27WandoordryplantationNA	NA	NA	NA	NA	formicidae	adult	2.1	1.5	1	2.475	hard	intermediate	terrestrial
12-03-2017	dry	Wandoor	plantation	pitfall	19:30	NA	PF27	NA	PF27WandoordryplantationNA	NA	NA	NA	NA	formicidae	adult	2.1	1.5	1	2.475	hard	intermediate	terrestrial
12-03-2017	dry	Wandoor	plantation	pitfall	19:30	NA	PF27	NA	PF27WandoordryplantationNA	NA	NA	NA	NA	formicidae	adult	2.1	1.5	1	2.475	hard	intermediate	terrestrial
12-03-2017	dry	Wandoor	plantation	pitfall	19:30	NA	PF27	NA	PF27WandoordryplantationNA	NA	NA	NA	NA	formicidae	adult	2.1	1.5	1	2.475	hard	intermediate	terrestrial
12-03-2017	dry	Wandoor	plantation	pitfall	19:30	NA	PF27	NA	PF27WandoordryplantationNA	NA	NA	NA	NA	formicidae	adult	2.1	1.5	1	2.475	hard	intermediate	terrestrial
12-03-2017	dry	Wandoor	plantation	pitfall	19:30	NA	PF27	NA	PF27WandoordryplantationNA	NA	NA	NA	NA	formicidae	adult	2.1	1.5	1	2.475	hard	intermediate	terrestrial
12-03-2017	dry	Wandoor	plantation	pitfall	19:30	NA	PF27	NA	PF27WandoordryplantationNA	NA	NA	NA	NA	formicidae	adult	2.1	1.5	1	2.475	hard	intermediate	terrestrial
12-03-2017	dry	Wandoor	plantation	pitfall	19:30	NA	PF27	NA	PF27WandoordryplantationNA	NA	NA	NA	NA	formicidae	adult	2.1	1.5	1	2.475	hard	intermediate	terrestrial
12-03-2017	dry	Wandoor	plantation	pitfall	19:30	NA	PF27	NA	PF27WandoordryplantationNA	NA	NA	NA	NA	formicidae	adult	2.1	1.5	1	2.475	hard	intermediate	terrestrial
12-03-2017	dry	Wandoor	plantation	pitfall	19:30	NA	PF27	NA	PF27WandoordryplantationNA	NA	NA	NA	NA	formicidae	adult	2.1	1.5	1	2.475	hard	intermediate	terrestrial
12-03-2017	dry	Wandoor	plantation	pitfall	19:30	NA	PF27	NA	PF27WandoordryplantationNA	NA	NA	NA	NA	formicidae	adult	2.1	1.5	1	2.475	hard	intermediate	terrestrial
12-03-2017	dry	Wandoor	plantation	pitfall	19:30	NA	PF27	NA	PF27WandoordryplantationNA	NA	NA	NA	NA	formicidae	adult	2.1	1.5	1	2.475	hard	intermediate	terrestrial
12-03-2017	dry	Wandoor	plantation	pitfall	19:30	NA	PF27	NA	PF27WandoordryplantationNA	NA	NA	NA	NA	formicidae	adult	2.1	1.5	1	2.475	hard	intermediate	terrestrial
12-03-2017	dry	Wandoor	plantation	pitfall	19:30	NA	PF27	NA	PF27WandoordryplantationNA	NA	NA	NA	NA	formicidae	adult	2.1	1.5	1	2.475	hard	intermediate	terrestrial
12-03-2017	dry	Wandoor	plantation	pitfall	19:30	NA	PF27	NA	PF27WandoordryplantationNA	NA	NA	NA	NA	formicidae	adult	2.1	1.5	1	2.475	hard	intermediate	terrestrial
12-03-2017	dry	Wandoor	plantation	pitfall	19:30	NA	PF27	NA	PF27WandoordryplantationNA	NA	NA	NA	NA	formicidae	adult	2.1	1.5	1	2.475	hard	intermediate	terrestrial
12-03-2017	dry	Wandoor	plantation	pitfall	19:30	NA	PF27	NA	PF27WandoordryplantationNA	NA	NA	NA	NA	formicidae	adult	2.1	1.5	1	2.475	hard	intermediate	terrestrial
12-03-2017	dry	Wandoor	plantation	pitfall	19:30	NA	PF27	NA	PF27WandoordryplantationNA	NA	NA	NA	NA	formicidae	adult	2.1	1.5	1	2.475	hard	intermediate	terrestrial
12-03-2017	dry	Wandoor	plantation	pitfall	19:30	NA	PF27	NA	PF27WandoordryplantationNA	NA	NA	NA	NA	formicidae	adult	2.1	1.5	1	2.475	hard	intermediate	terrestrial
12-03-2017	dry	Wandoor	plantation	pitfall	19:30	NA	PF27	NA	PF27WandoordryplantationNA	NA	NA	NA	NA	formicidae	adult	2.1	1.5	1	2.475	hard	intermediate	terrestrial
12-03-2017	dry	Wandoor	plantation	pitfall	19:30	NA	PF27	NA	PF27WandoordryplantationNA	NA	NA	NA	NA	formicidae	adult	2.1	1.5	1	2.475	hard	intermediate	terrestrial
12-03-2017	dry	Wandoor	plantation	pitfall	19:30	NA	PF27	NA	PF27WandoordryplantationNA	NA	NA	NA	NA	formicidae	adult	2.1	1.5	1	2.475	hard	intermediate	terrestrial
12-03-2017	dry	Wandoor	plantation	pitfall	19:30	NA	PF28	NA	PF28WandoordryplantationNA	NA	NA	NA	NA	formicidae	adult	2.1	1.5	1	2.475	hard	intermediate	terrestrial
12-03-2017	dry	Wandoor	plantation	pitfall	19:30	NA	PF29	NA	PF29WandoordryplantationNA	NA	NA	NA	NA	orthoptera	adult	12.58	3.56	NA	83.51298895	intermediate	evasive	terrestrial
12-03-2017	dry	Wandoor	plantation	pitfall	19:30	NA	PF29	NA	PF29WandoordryplantationNA	NA	NA	NA	NA	orthoptera	adult	12.58	3.56	NA	83.51298895	intermediate	evasive	terrestrial
12-03-2017	dry	Wandoor	plantation	pitfall	19:30	NA	PF29	NA	PF29WandoordryplantationNA	NA	NA	NA	NA	orthoptera	adult	12.58	3.56	NA	83.51298895	intermediate	evasive	terrestrial
12-03-2017	dry	Wandoor	plantation	pitfall	19:30	NA	PF30	NA	PF30WandoordryplantationNA	NA	NA	NA	NA	acari	adult	1.96	1.46	0.5	2.188442667	soft	sedentary	terrestrial
12-03-2017	dry	Wandoor	plantation	pitfall	19:30	NA	PF30	NA	PF30WandoordryplantationNA	NA	NA	NA	NA	formicidae	adult	2.1	1.5	1	2.475	hard	intermediate	terrestrial
12-03-2017	dry	Wandoor	plantation	pitfall	19:30	NA	PF30	NA	PF30WandoordryplantationNA	NA	NA	NA	NA	formicidae	adult	2.1	1.5	1	2.475	hard	intermediate	terrestrial
12-03-2017	dry	Wandoor	plantation	pitfall	19:30	NA	PF30	NA	PF30WandoordryplantationNA	NA	NA	NA	NA	formicidae	adult	2.1	1.5	1	2.475	hard	intermediate	terrestrial
12-03-2017	dry	Wandoor	plantation	pitfall	19:30	NA	PF30	NA	PF30WandoordryplantationNA	NA	NA	NA	NA	formicidae	adult	1	1	1	0.523809524	hard	intermediate	terrestrial
12-03-2017	dry	Wandoor	plantation	pitfall	19:30	NA	PF30	NA	PF30WandoordryplantationNA	NA	NA	NA	NA	orthoptera	adult	12.58	3.56	NA	83.51298895	intermediate	evasive	terrestrial
29-03-2017	dry	Webi	plantation	flushing	20:15	Limnonectes sp.	LT30	0	LT30Webidryplantation0	NA	25.29	9.31	9.31	unidentified	adult	3.35	1.49	NA	3.895746905	NA	NA	NA
29-03-2017	dry	Webi	plantation	flushing	20:15	Limnonectes sp.	LT40	0	LT40Webidryplantation0	NA	46.7	17.51	16.68	leplarva	larva	28.43	4.33	1.7	279.2068332	soft	sedentary	terrestrial
29-03-2017	dry	Webi	plantation	flushing	20:15	Limnonectes sp.	LT40	0	LT40Webidryplantation0	NA	46.7	17.51	16.68	leplarva	larva	NA	NA	NA	NA	soft	sedentary	terrestrial
29-03-2017	dry	Webi	plantation	flushing	20:15	Limnonectes sp.	LT50	0	LT50Webidryplantation0	NA	20.14	8.65	8.13	unidentified	NA	NA	NA	NA	NA	NA	NA	NA
29-03-2017	dry	Webi	plantation	flushing	20:15	Limnonectes sp.	LT60	0	LT60Webidryplantation0	NA	26.05	9.43	9.43	none	NA	NA	NA	NA	NA	NA	NA	NA
30-03-2017	dry	Webi	agriculture	flushing	19:30	Limnonectes sp.	LT70	0	LT70Webidryagriculture0	NA	30.86	12.01	11.74	orthoptera	adult	6.56	2.78	NA	26.55625448	intermediate	evasive	terrestrial
30-03-2017	dry	Webi	agriculture	flushing	19:30	Limnonectes sp.	LT70	0	LT70Webidryagriculture0	NA	30.86	12.01	11.74	orthoptera	adult	6.56	2.78	NA	26.55625448	intermediate	evasive	terrestrial
30-03-2017	dry	Webi	agriculture	flushing	19:30	Limnonectes sp.	LT80	0	LT80Webidryagriculture0	NA	25.79	9.77	9.77	arthropoda	NA	NA	NA	NA	NA	hard	NA	NA
30-03-2017	dry	Webi	agriculture	flushing	19:30	Limnonectes sp.	LT11	0	LT11Webidryagriculture0	NA	27.5	10.33	10.33	unidentified	NA	NA	NA	NA	NA	NA	NA	NA
30-03-2017	dry	Webi	plantation	flushing	20:15	Limnonectes sp.	LT13	0	LT13Webidryplantation0	NA	30.68	11.51	11.51	arthropoda	NA	NA	NA	NA	NA	hard	evasive	NA
30-03-2017	dry	Webi	plantation	flushing	20:15	Limnonectes sp.	LT14	0	LT14Webidryplantation0	NA	41.46	16.33	15.57	leplarva	larva	41.29	7.2	5.49	1121.200457	soft	sedentary	terrestrial
30-03-2017	dry	Webi	plantation	flushing	20:15	Limnonectes sp.	LT15	0	LT15Webidryplantation0	NA	24.75	9.61	9.61	none	NA	NA	NA	NA	NA	NA	NA	NA
30-03-2017	dry	Webi	plantation	flushing	20:15	Limnonectes sp.	LT16	0	LT16Webidryplantation0	NA	24.09	9.19	9.19	aranae	adult	6.45	3.27	NA	36.12672643	soft	sedentary	terrestrial
30-03-2017	dry	Webi	plantation	flushing	20:15	Limnonectes sp.	LT8	1	LT8Webidryplantation1	NA	44.22	16.5	15.24	diptera	adult	7.49	3.45	NA	46.697475	soft	evasive	terrestrial
30-03-2017	dry	Webi	plantation	flushing	20:15	Limnonectes sp.	LT17	0	LT17Webidryplantation0	NA	25.87	8.33	8.33	leplarva	larva	NA	NA	NA	NA	soft	sedentary	terrestrial
30-03-2017	dry	Webi	plantation	flushing	20:15	Limnonectes sp.	LT18	0	LT18Webidryplantation0	NA	43.46	18.51	18.51	lepidoptera	adult	7.96	2.77	NA	31.99233924	soft	evasive	terrestrial
30-03-2017	dry	Webi	plantation	flushing	20:15	Limnonectes sp.	LT18	0	LT18Webidryplantation0	NA	43.46	18.51	18.51	arthropoda	NA	NA	NA	NA	NA	hard	NA	NA
31-03-2017	dry	Webi	agriculture	flushing	19:30	Limnonectes sp.	LT31	0	LT31Webidryagriculture0	NA	28.58	11.1	11.1	none	NA	NA	NA	NA	NA	NA	NA	NA
01-04-2017	dry	Karmatang	agriculture	flushing	17:05	Hoplobatrachus tigerinus	T1	0	T1Karmatangdryagriculture0	M	138.38	46.26	44.57	formicidae	adult	9.54	4.21	2.55	88.56985971	hard	intermediate	terrestrial
01-04-2017	dry	Karmatang	agriculture	flushing	17:05	Hoplobatrachus tigerinus	T1	0	T1Karmatangdryagriculture0	M	138.38	46.26	44.57	formicidae	adult	9.54	4.21	2.55	88.56985971	hard	intermediate	terrestrial
01-04-2017	dry	Karmatang	agriculture	flushing	17:05	Hoplobatrachus tigerinus	T1	0	T1Karmatangdryagriculture0	M	138.38	46.26	44.57	orthoptera	adult	9.14	2.18	NA	22.75268076	intermediate	evasive	terrestrial
01-04-2017	dry	Karmatang	agriculture	flushing	17:05	Hoplobatrachus tigerinus	T1	0	T1Karmatangdryagriculture0	M	138.38	46.26	44.57	odonata	adult	NA	NA	NA	NA	intermediate	evasive	T/A
01-04-2017	dry	Karmatang	agriculture	flushing	17:05	Hoplobatrachus tigerinus	T1	0	T1Karmatangdryagriculture0	M	138.38	46.26	44.57	coleoptera	adult	8.22	4.86	NA	101.6992491	hard	intermediate	terrestrial
01-04-2017	dry	Karmatang	agriculture	flushing	19:00	Hoplobatrachus tigerinus	T3	0	T3Karmatangdryagriculture0	F	126.07	42.95	41.11	Typhlops oatesii	adult	91.56	3.17	1.2	481.945244	hard	evasive	terrestrial
01-04-2017	dry	Karmatang	agriculture	flushing	19:00	Hoplobatrachus tigerinus	T3	0	T3Karmatangdryagriculture0	F	126.07	42.95	41.11	orthoptera	adult	NA	NA	NA	NA	intermediate	evasive	terrestrial
01-04-2017	dry	Karmatang	agriculture	flushing	19:00	Hoplobatrachus tigerinus	T4	0	T4Karmatangdryagriculture0	M	127.64	43.59	41.29	coleoptera	adult	13.16	5.53	NA	210.8043373	hard	intermediate	terrestrial
01-04-2017	dry	Karmatang	agriculture	flushing	19:00	Hoplobatrachus tigerinus	T4	0	T4Karmatangdryagriculture0	M	127.64	43.59	41.29	lepidoptera	adult	9.91	3.9	NA	78.95438571	soft	evasive	terrestrial
01-04-2017	dry	Karmatang	agriculture	flushing	19:00	Hoplobatrachus tigerinus	T5	0	T5Karmatangdryagriculture0	M	122.41	43.54	43.54	formicidae	adult	11.19	4.67	2.5	127.8313096	hard	intermediate	terrestrial
01-04-2017	dry	Karmatang	agriculture	flushing	19:00	Hoplobatrachus tigerinus	T5	0	T5Karmatangdryagriculture0	M	122.41	43.54	43.54	arthropoda	NA	NA	NA	NA	NA	NA	evasive	NA
01-04-2017	dry	Karmatang	agriculture	flushing	19:00	Hoplobatrachus tigerinus	T6	0	T6Karmatangdryagriculture0	F	119.68	44.98	41.82	mantodea	adult	39.67	7.5	NA	1168.848214	soft	sedentary	terrestrial
01-04-2017	dry	Karmatang	agriculture	flushing	19:00	Hoplobatrachus tigerinus	T7	0	T7Karmatangdryagriculture0	F	105.01	37.51	37.51	leplarva	larva	27.96	5.51	NA	444.6453503	soft	sedentary	terrestrial
01-04-2017	dry	Karmatang	agriculture	flushing	19:00	Hoplobatrachus tigerinus	T7	0	T7Karmatangdryagriculture0	F	105.01	37.51	37.51	orthoptera	adult	NA	NA	NA	NA	intermediate	evasive	terrestrial
01-04-2017	dry	Karmatang	agriculture	flushing	19:00	Hoplobatrachus tigerinus	T8	0	T8Karmatangdryagriculture0	F	114.79	37.4	37.4	coleoptera	adult	9.86	5.42	NA	151.7221116	hard	intermediate	terrestrial
01-04-2017	dry	Karmatang	agriculture	flushing	19:00	Hoplobatrachus tigerinus	T8	0	T8Karmatangdryagriculture0	F	114.79	37.4	37.4	arthropoda	NA	NA	NA	NA	NA	NA	NA	NA
01-04-2017	dry	Karmatang	agriculture	flushing	19:00	Hoplobatrachus tigerinus	T10	0	T10Karmatangdryagriculture0	F	117.37	38.99	38.99	blattaria	adult	10.13	4.6	NA	112.2789905	soft	evasive	terrestrial
01-04-2017	dry	Karmatang	agriculture	flushing	19:00	Hoplobatrachus tigerinus	T30	0	T30Karmatangdryagriculture0	F	141.41	48.52	45.87	formicidae	adult	13.48	2.35	NA	38.99410952	hard	intermediate	terrestrial
01-04-2017	dry	Karmatang	agriculture	flushing	19:00	Hoplobatrachus tigerinus	T30	0	T30Karmatangdryagriculture0	F	141.41	48.52	45.87	orthoptera	adult	NA	NA	NA	NA	intermediate	evasive	terrestrial
01-04-2017	dry	Karmatang	agriculture	flushing	19:00	Hoplobatrachus tigerinus	T30	0	T30Karmatangdryagriculture0	F	141.41	48.52	45.87	orthoptera	adult	6.57	1.87	NA	12.03433157	intermediate	evasive	terrestrial
01-04-2017	dry	Karmatang	agriculture	flushing	19:00	Hoplobatrachus tigerinus	T30	0	T30Karmatangdryagriculture0	F	141.41	48.52	45.87	coleoptera	adult	NA	NA	NA	NA	hard	intermediate	terrestrial
01-04-2017	dry	Karmatang	agriculture	flushing	19:00	Hoplobatrachus tigerinus	T30	0	T30Karmatangdryagriculture0	F	141.41	48.52	45.87	chilopoda	adult	NA	NA	NA	NA	soft	intermediate	terrestrial
01-04-2017	dry	Karmatang	agriculture	flushing	19:00	Hoplobatrachus tigerinus	T30	0	T30Karmatangdryagriculture0	F	141.41	48.52	45.87	leplarva	larva	NA	NA	NA	NA	soft	sedentary	terrestrial
01-04-2017	dry	Karmatang	agriculture	flushing	19:00	Hoplobatrachus tigerinus	T30	0	T30Karmatangdryagriculture0	F	141.41	48.52	45.87	leplarva	larva	NA	NA	NA	NA	soft	sedentary	terrestrial
01-04-2017	dry	Karmatang	agriculture	flushing	19:00	Hoplobatrachus tigerinus	T40	0	T40Karmatangdryagriculture0	F	142.65	49.01	47.41	coleoptera	adult	NA	NA	NA	NA	hard	intermediate	terrestrial
01-04-2017	dry	Karmatang	agriculture	flushing	19:00	Hoplobatrachus tigerinus	T40	0	T40Karmatangdryagriculture0	F	142.65	49.01	47.41	odonata	adult	NA	NA	NA	NA	intermediate	evasive	T/A
01-04-2017	dry	Karmatang	agriculture	flushing	19:00	Hoplobatrachus tigerinus	T40	0	T40Karmatangdryagriculture0	F	142.65	49.01	47.41	orthoptera	adult	NA	NA	NA	NA	intermediate	evasive	terrestrial
01-04-2017	dry	Karmatang	agriculture	flushing	19:00	Hoplobatrachus tigerinus	T50	0	T50Karmatangdryagriculture0	F	128.67	46.67	43.44	coleoptera	adult	NA	NA	NA	NA	hard	intermediate	terrestrial
01-04-2017	dry	Karmatang	agriculture	flushing	19:00	Hoplobatrachus tigerinus	T50	0	T50Karmatangdryagriculture0	F	128.67	46.67	43.44	Typhlops oatesii	adult	NA	NA	NA	NA	hard	evasive	terrestrial
01-04-2017	dry	Karmatang	agriculture	flushing	19:00	Hoplobatrachus tigerinus	T60	0	T60Karmatangdryagriculture0	M	125.15	42.7	40.19	orthoptera	adult	26.43	7.43	NA	764.2724084	intermediate	evasive	terrestrial
01-04-2017	dry	Karmatang	agriculture	flushing	19:00	Hoplobatrachus tigerinus	T60	0	T60Karmatangdryagriculture0	M	125.15	42.7	40.19	orthoptera	adult	NA	NA	NA	NA	intermediate	evasive	terrestrial
01-04-2017	dry	Karmatang	agriculture	flushing	19:00	Hoplobatrachus tigerinus	T60	0	T60Karmatangdryagriculture0	M	125.15	42.7	40.19	coleoptera	adult	NA	NA	NA	NA	hard	intermediate	terrestrial
01-04-2017	dry	Karmatang	agriculture	flushing	19:00	Hoplobatrachus tigerinus	T60	0	T60Karmatangdryagriculture0	M	125.15	42.7	40.19	orthoptera	adult	NA	NA	NA	NA	intermediate	evasive	terrestrial
01-04-2017	dry	Karmatang	agriculture	flushing	19:00	Hoplobatrachus tigerinus	T70	0	T70Karmatangdryagriculture0	F	128.6	43.67	43.67	orthoptera	adult	NA	NA	NA	NA	intermediate	evasive	terrestrial
01-04-2017	dry	Karmatang	agriculture	flushing	19:00	Hoplobatrachus tigerinus	T70	0	T70Karmatangdryagriculture0	F	128.6	43.67	43.67	coleoptera	adult	NA	NA	NA	NA	hard	intermediate	aquatic
01-04-2017	dry	Karmatang	agriculture	flushing	19:00	Hoplobatrachus tigerinus	T80	0	T80Karmatangdryagriculture0	NA	74.3	27.61	26.19	orthoptera	adult	23.82	8.31	NA	861.6228249	intermediate	evasive	terrestrial
01-04-2017	dry	Karmatang	agriculture	flushing	19:00	Hoplobatrachus tigerinus	T80	0	T80Karmatangdryagriculture0	NA	74.3	27.61	26.19	mantodea	adult	32.33	5.26	NA	468.5442185	soft	sedentary	terrestrial
01-04-2017	dry	Karmatang	agriculture	flushing	19:00	Hoplobatrachus tigerinus	T15	0	T15Karmatangdryagriculture0	F	131.33	42.27	42.27	orthoptera	adult	28.21	7.2	NA	766.0224	intermediate	evasive	terrestrial
01-04-2017	dry	Karmatang	agriculture	flushing	19:00	Hoplobatrachus tigerinus	T15	0	T15Karmatangdryagriculture0	F	131.33	42.27	42.27	aranae	adult	7.6	2.71	NA	29.23651238	soft	sedentary	terrestrial
01-04-2017	dry	Karmatang	agriculture	flushing	19:00	Hoplobatrachus tigerinus	T15	0	T15Karmatangdryagriculture0	F	131.33	42.27	42.27	chilopoda	adult	NA	NA	NA	NA	soft	intermediate	terrestrial
01-04-2017	dry	Karmatang	agriculture	flushing	19:00	Hoplobatrachus tigerinus	T15	0	T15Karmatangdryagriculture0	F	131.33	42.27	42.27	chilopoda	adult	NA	NA	NA	NA	soft	intermediate	terrestrial
01-04-2017	dry	Karmatang	agriculture	flushing	19:00	Hoplobatrachus tigerinus	T11	0	T11Karmatangdryagriculture0	NA	88.71	28.75	28.75	lepidoptera	adult	14.89	4.63	NA	167.197612	soft	evasive	terrestrial
01-04-2017	dry	Karmatang	agriculture	flushing	19:00	Hoplobatrachus tigerinus	T11	0	T11Karmatangdryagriculture0	NA	88.71	28.75	28.75	lepidoptera	adult	8.75	2.71	NA	33.66045833	soft	evasive	terrestrial
01-04-2017	dry	Karmatang	agriculture	flushing	19:00	Hoplobatrachus tigerinus	T11	0	T11Karmatangdryagriculture0	NA	88.71	28.75	28.75	arthropoda	NA	NA	NA	NA	NA	NA	NA	NA
01-04-2017	dry	Karmatang	agriculture	flushing	19:00	Hoplobatrachus tigerinus	T13	0	T13Karmatangdryagriculture0	NA	74.23	26.59	26.59	blattaria	adult	7.68	3.71	NA	55.371008	soft	evasive	terrestrial
01-04-2017	dry	Karmatang	agriculture	flushing	19:00	Hoplobatrachus tigerinus	T13	0	T13Karmatangdryagriculture0	NA	74.23	26.59	26.59	orthoptera	adult	35.76	6.47	NA	784.1144583	intermediate	evasive	terrestrial
01-04-2017	dry	Karmatang	agriculture	flushing	19:00	Hoplobatrachus tigerinus	T13	0	T13Karmatangdryagriculture0	NA	74.23	26.59	26.59	arthropoda	NA	NA	NA	NA	NA	NA	NA	NA
01-04-2017	dry	Karmatang	agriculture	flushing	19:00	Hoplobatrachus tigerinus	T14	0	T14Karmatangdryagriculture0	F	128.03	46.21	42.77	coleoptera	adult	12.24	6.11	NA	239.3520926	hard	intermediate	terrestrial
01-04-2017	dry	Karmatang	agriculture	flushing	19:00	Hoplobatrachus tigerinus	T14	0	T14Karmatangdryagriculture0	F	128.03	46.21	42.77	coleoptera	adult	12.24	6.11	NA	239.3520926	hard	intermediate	terrestrial
01-04-2017	dry	Karmatang	agriculture	flushing	19:00	Hoplobatrachus tigerinus	T14	0	T14Karmatangdryagriculture0	F	128.03	46.21	42.77	orthoptera	adult	NA	NA	NA	NA	intermediate	evasive	terrestrial
01-04-2017	dry	Karmatang	agriculture	flushing	19:00	Hoplobatrachus tigerinus	T16	0	T16Karmatangdryagriculture0	F	137.16	48.22	48.22	aranae	adult	7.51	2.56	NA	25.7806141	soft	sedentary	terrestrial
01-04-2017	dry	Karmatang	agriculture	flushing	19:00	Hoplobatrachus tigerinus	T16	0	T16Karmatangdryagriculture0	F	137.16	48.22	48.22	coleoptera	adult	12.11	6.11	NA	236.8099543	hard	intermediate	terrestrial
14-03-2017	dry	Webi	agriculture	pitfall	06:30	NA	PF1	NA	PF1WebidryagricultureNA	NA	NA	NA	NA	aranae	adult	17.55	5.9	NA	320.0033571	soft	sedentary	terrestrial
14-03-2017	dry	Webi	agriculture	pitfall	06:30	NA	PF1	NA	PF1WebidryagricultureNA	NA	NA	NA	NA	aranae	adult	17.55	5.9	NA	320.0033571	soft	sedentary	terrestrial
14-03-2017	dry	Webi	agriculture	pitfall	06:30	NA	PF2	NA	PF2WebidryagricultureNA	NA	NA	NA	NA	formicidae	adult	6.13	1.88	1	11.3487901	hard	intermediate	terrestrial
14-03-2017	dry	Webi	agriculture	pitfall	06:30	NA	PF2	NA	PF2WebidryagricultureNA	NA	NA	NA	NA	formicidae	adult	2.1	1.5	1	2.475	hard	intermediate	terrestrial
14-03-2017	dry	Webi	agriculture	pitfall	06:30	NA	PF3	NA	PF3WebidryagricultureNA	NA	NA	NA	NA	formicidae	adult	6.13	1.88	1	11.3487901	hard	intermediate	terrestrial
14-03-2017	dry	Webi	agriculture	pitfall	06:30	NA	PF3	NA	PF3WebidryagricultureNA	NA	NA	NA	NA	formicidae	adult	6.13	1.88	1	11.3487901	hard	intermediate	terrestrial
14-03-2017	dry	Webi	agriculture	pitfall	06:30	NA	PF3	NA	PF3WebidryagricultureNA	NA	NA	NA	NA	formicidae	adult	6.13	1.88	1	11.3487901	hard	intermediate	terrestrial
14-03-2017	dry	Webi	agriculture	pitfall	06:30	NA	PF3	NA	PF3WebidryagricultureNA	NA	NA	NA	NA	formicidae	adult	6.13	1.88	1	11.3487901	hard	intermediate	terrestrial
14-03-2017	dry	Webi	agriculture	pitfall	06:30	NA	PF4	NA	PF4WebidryagricultureNA	NA	NA	NA	NA	diptera	adult	1.5	1	1	0.785714286	soft	evasive	terrestrial
14-03-2017	dry	Webi	agriculture	pitfall	06:30	NA	PF4	NA	PF4WebidryagricultureNA	NA	NA	NA	NA	formicidae	adult	6.13	1.88	1	11.3487901	hard	intermediate	terrestrial
14-03-2017	dry	Webi	agriculture	pitfall	06:30	NA	PF5	NA	PF5WebidryagricultureNA	NA	NA	NA	NA	coleoptera	adult	7.23	4.47	1.3	75.67052271	hard	intermediate	terrestrial
14-03-2017	dry	Webi	agriculture	pitfall	06:30	NA	PF5	NA	PF5WebidryagricultureNA	NA	NA	NA	NA	coleoptera	adult	7.23	4.47	1.3	75.67052271	hard	intermediate	terrestrial
14-03-2017	dry	Webi	agriculture	pitfall	06:30	NA	PF5	NA	PF5WebidryagricultureNA	NA	NA	NA	NA	orthoptera	adult	12.58	3.56	NA	83.51298895	intermediate	evasive	terrestrial
14-03-2017	dry	Webi	agriculture	pitfall	06:30	NA	PF5	NA	PF5WebidryagricultureNA	NA	NA	NA	NA	acari	adult	1.96	1.46	0.5	2.188442667	soft	sedentary	terrestrial
14-03-2017	dry	Webi	agriculture	pitfall	06:30	NA	PF5	NA	PF5WebidryagricultureNA	NA	NA	NA	NA	acari	adult	1.96	1.46	0.5	2.188442667	soft	sedentary	terrestrial
14-03-2017	dry	Webi	plantation	pitfall	07:00	NA	PF1	NA	PF1WebidryplantationNA	NA	NA	NA	NA	hemiptera	adult	5.15	2.28	0.7	14.02330286	soft	intermediate	terrestrial
14-03-2017	dry	Webi	plantation	pitfall	07:00	NA	PF1	NA	PF1WebidryplantationNA	NA	NA	NA	NA	aranae	adult	17.55	5.9	NA	320.0033571	soft	sedentary	terrestrial
14-03-2017	dry	Webi	plantation	pitfall	07:00	NA	PF1	NA	PF1WebidryplantationNA	NA	NA	NA	NA	formicidae	adult	6.13	1.88	1	11.3487901	hard	intermediate	terrestrial
14-03-2017	dry	Webi	plantation	pitfall	07:00	NA	PF1	NA	PF1WebidryplantationNA	NA	NA	NA	NA	formicidae	adult	6.13	1.88	1	11.3487901	hard	intermediate	terrestrial
14-03-2017	dry	Webi	plantation	pitfall	07:00	NA	PF1	NA	PF1WebidryplantationNA	NA	NA	NA	NA	formicidae	adult	6.13	1.88	1	11.3487901	hard	intermediate	terrestrial
14-03-2017	dry	Webi	plantation	pitfall	07:00	NA	PF2	NA	PF2WebidryplantationNA	NA	NA	NA	NA	formicidae	adult	2.1	1.5	1	2.475	hard	intermediate	terrestrial
14-03-2017	dry	Webi	plantation	pitfall	07:00	NA	PF2	NA	PF2WebidryplantationNA	NA	NA	NA	NA	formicidae	adult	9.27	2.41	1.67	28.20247414	hard	intermediate	terrestrial
14-03-2017	dry	Webi	plantation	pitfall	07:00	NA	PF2	NA	PF2WebidryplantationNA	NA	NA	NA	NA	aranae	adult	17.55	5.9	NA	320.0033571	soft	sedentary	terrestrial
14-03-2017	dry	Webi	plantation	pitfall	07:00	NA	PF3	NA	PF3WebidryplantationNA	NA	NA	NA	NA	formicidae	adult	2.1	1.5	1	2.475	hard	intermediate	terrestrial
14-03-2017	dry	Webi	plantation	pitfall	07:00	NA	PF3	NA	PF3WebidryplantationNA	NA	NA	NA	NA	formicidae	adult	2.1	1.5	1	2.475	hard	intermediate	terrestrial
14-03-2017	dry	Webi	plantation	pitfall	07:00	NA	PF3	NA	PF3WebidryplantationNA	NA	NA	NA	NA	formicidae	adult	9.27	2.41	1.67	28.20247414	hard	intermediate	terrestrial
14-03-2017	dry	Webi	plantation	pitfall	07:00	NA	PF3	NA	PF3WebidryplantationNA	NA	NA	NA	NA	formicidae	adult	9.27	2.41	1.67	28.20247414	hard	intermediate	terrestrial
14-03-2017	dry	Webi	plantation	pitfall	07:00	NA	PF3	NA	PF3WebidryplantationNA	NA	NA	NA	NA	formicidae	adult	9.27	2.41	1.67	28.20247414	hard	intermediate	terrestrial
14-03-2017	dry	Webi	plantation	pitfall	07:00	NA	PF3	NA	PF3WebidryplantationNA	NA	NA	NA	NA	aranae	adult	17.55	5.9	NA	320.0033571	soft	sedentary	terrestrial
14-03-2017	dry	Webi	plantation	pitfall	07:00	NA	PF3	NA	PF3WebidryplantationNA	NA	NA	NA	NA	aranae	adult	17.55	5.9	NA	320.0033571	soft	sedentary	terrestrial
14-03-2017	dry	Webi	plantation	pitfall	07:00	NA	PF3	NA	PF3WebidryplantationNA	NA	NA	NA	NA	diptera	adult	1.5	1	1	0.785714286	soft	evasive	terrestrial
14-03-2017	dry	Webi	plantation	pitfall	07:00	NA	PF4	NA	PF4WebidryplantationNA	NA	NA	NA	NA	aranae	adult	17.55	5.9	NA	320.0033571	soft	sedentary	terrestrial
14-03-2017	dry	Webi	plantation	pitfall	07:00	NA	PF4	NA	PF4WebidryplantationNA	NA	NA	NA	NA	formicidae	adult	9.27	2.41	1.67	28.20247414	hard	intermediate	terrestrial
14-03-2017	dry	Webi	plantation	pitfall	07:00	NA	PF4	NA	PF4WebidryplantationNA	NA	NA	NA	NA	coleoptera	adult	7.23	4.47	1.3	75.67052271	hard	intermediate	terrestrial
14-03-2017	dry	Webi	plantation	pitfall	07:00	NA	PF4	NA	PF4WebidryplantationNA	NA	NA	NA	NA	formicidae	adult	2.1	1.5	1	2.475	hard	intermediate	terrestrial
14-03-2017	dry	Webi	plantation	pitfall	07:00	NA	PF5	NA	PF5WebidryplantationNA	NA	NA	NA	NA	diptera	adult	1.5	1	1	0.785714286	soft	evasive	terrestrial
14-03-2017	dry	Webi	plantation	pitfall	07:00	NA	PF5	NA	PF5WebidryplantationNA	NA	NA	NA	NA	formicidae	adult	2.1	1.5	1	2.475	hard	intermediate	terrestrial
14-03-2017	dry	Webi	plantation	pitfall	19:00	NA	PF6	NA	PF6WebidryplantationNA	NA	NA	NA	NA	aranae	adult	17.55	5.9	NA	320.0033571	soft	sedentary	terrestrial
14-03-2017	dry	Webi	plantation	pitfall	19:00	NA	PF7	NA	PF7WebidryplantationNA	NA	NA	NA	NA	orthoptera	adult	12.58	3.56	NA	83.51298895	intermediate	evasive	terrestrial
14-03-2017	dry	Webi	plantation	pitfall	19:00	NA	PF7	NA	PF7WebidryplantationNA	NA	NA	NA	NA	formicidae	adult	6.13	1.88	1	11.3487901	hard	intermediate	terrestrial
14-03-2017	dry	Webi	plantation	pitfall	19:00	NA	PF8	NA	PF8WebidryplantationNA	NA	NA	NA	NA	formicidae	adult	9.27	2.41	1.67	28.20247414	hard	intermediate	terrestrial
14-03-2017	dry	Webi	plantation	pitfall	19:00	NA	PF8	NA	PF8WebidryplantationNA	NA	NA	NA	NA	formicidae	adult	9.27	2.41	1.67	28.20247414	hard	intermediate	terrestrial
14-03-2017	dry	Webi	plantation	pitfall	19:00	NA	PF8	NA	PF8WebidryplantationNA	NA	NA	NA	NA	coleoptera	adult	7.23	4.47	1.3	75.67052271	hard	intermediate	terrestrial
14-03-2017	dry	Webi	plantation	pitfall	19:00	NA	PF9	NA	PF9WebidryplantationNA	NA	NA	NA	NA	coleoptera	adult	0.88	0.5	0.4	0.115238095	hard	intermediate	terrestrial
14-03-2017	dry	Webi	plantation	pitfall	19:00	NA	PF9	NA	PF9WebidryplantationNA	NA	NA	NA	NA	formicidae	adult	6.13	1.88	1	11.3487901	hard	intermediate	terrestrial
14-03-2017	dry	Webi	plantation	pitfall	19:00	NA	PF9	NA	PF9WebidryplantationNA	NA	NA	NA	NA	formicidae	adult	2.1	1.5	1	2.475	hard	intermediate	terrestrial
14-03-2017	dry	Webi	plantation	pitfall	19:00	NA	PF10	NA	PF10WebidryplantationNA	NA	NA	NA	NA	formicidae	adult	9.27	2.41	1.67	28.20247414	hard	intermediate	terrestrial
14-03-2017	dry	Webi	plantation	pitfall	19:00	NA	PF10	NA	PF10WebidryplantationNA	NA	NA	NA	NA	formicidae	adult	9.27	2.41	1.67	28.20247414	hard	intermediate	terrestrial
14-03-2017	dry	Webi	plantation	pitfall	19:00	NA	PF10	NA	PF10WebidryplantationNA	NA	NA	NA	NA	coleoptera	adult	0.88	0.5	0.4	0.115238095	hard	intermediate	terrestrial
14-03-2017	dry	Webi	agriculture	pitfall	18:30	NA	PF6	NA	PF6WebidryagricultureNA	NA	NA	NA	NA	orthoptera	adult	3.91	1.06	NA	2.30123981	intermediate	evasive	terrestrial
14-03-2017	dry	Webi	agriculture	pitfall	18:30	NA	PF6	NA	PF6WebidryagricultureNA	NA	NA	NA	NA	orthoptera	adult	3.91	1.06	NA	2.30123981	intermediate	evasive	terrestrial
14-03-2017	dry	Webi	agriculture	pitfall	18:30	NA	PF6	NA	PF6WebidryagricultureNA	NA	NA	NA	NA	diptera	adult	1.5	1	1	0.785714286	soft	evasive	terrestrial
14-03-2017	dry	Webi	agriculture	pitfall	18:30	NA	PF7	NA	PF7WebidryagricultureNA	NA	NA	NA	NA	aranae	adult	17.55	5.9	NA	320.0033571	soft	sedentary	terrestrial
14-03-2017	dry	Webi	agriculture	pitfall	18:30	NA	PF7	NA	PF7WebidryagricultureNA	NA	NA	NA	NA	hymenoptera	adult	4.5	2.2	NA	11.40857143	hard	evasive	terrestrial
14-03-2017	dry	Webi	agriculture	pitfall	18:30	NA	PF8	NA	PF8WebidryagricultureNA	NA	NA	NA	NA	aranae	adult	17.55	5.9	NA	320.0033571	soft	sedentary	terrestrial
14-03-2017	dry	Webi	agriculture	pitfall	18:30	NA	PF8	NA	PF8WebidryagricultureNA	NA	NA	NA	NA	aranae	adult	17.55	5.9	NA	320.0033571	soft	sedentary	terrestrial
14-03-2017	dry	Webi	agriculture	pitfall	18:30	NA	PF9	NA	PF9WebidryagricultureNA	NA	NA	NA	NA	aranae	adult	17.55	5.9	NA	320.0033571	soft	sedentary	terrestrial
14-03-2017	dry	Webi	agriculture	pitfall	18:30	NA	PF9	NA	PF9WebidryagricultureNA	NA	NA	NA	NA	diptera	adult	1.5	1	1	0.785714286	soft	evasive	terrestrial
14-03-2017	dry	Webi	agriculture	pitfall	18:30	NA	PF9	NA	PF9WebidryagricultureNA	NA	NA	NA	NA	diptera	adult	1.5	1	1	0.785714286	soft	evasive	terrestrial
14-03-2017	dry	Webi	agriculture	pitfall	18:30	NA	PF10	NA	PF10WebidryagricultureNA	NA	NA	NA	NA	aranae	adult	17.55	5.9	NA	320.0033571	soft	sedentary	terrestrial
14-03-2017	dry	Webi	agriculture	pitfall	18:30	NA	PF10	NA	PF10WebidryagricultureNA	NA	NA	NA	NA	aranae	adult	17.55	5.9	NA	320.0033571	soft	sedentary	terrestrial
14-03-2017	dry	Webi	agriculture	pitfall	18:30	NA	PF10	NA	PF10WebidryagricultureNA	NA	NA	NA	NA	formicidae	adult	9.27	2.41	1.67	28.20247414	hard	intermediate	terrestrial
14-03-2017	dry	Webi	agriculture	pitfall	18:30	NA	PF10	NA	PF10WebidryagricultureNA	NA	NA	NA	NA	formicidae	adult	9.27	2.41	1.67	28.20247414	hard	intermediate	terrestrial
14-03-2017	dry	Webi	agriculture	pitfall	18:30	NA	PF10	NA	PF10WebidryagricultureNA	NA	NA	NA	NA	formicidae	adult	2.1	1.5	1	2.475	hard	intermediate	terrestrial
14-03-2017	dry	Webi	agriculture	pitfall	18:30	NA	PF10	NA	PF10WebidryagricultureNA	NA	NA	NA	NA	formicidae	adult	2.1	1.5	1	2.475	hard	intermediate	terrestrial
14-03-2017	dry	Webi	agriculture	pitfall	18:30	NA	PF10	NA	PF10WebidryagricultureNA	NA	NA	NA	NA	formicidae	adult	2.1	1.5	1	2.475	hard	intermediate	terrestrial
14-03-2017	dry	Webi	agriculture	pitfall	18:30	NA	PF10	NA	PF10WebidryagricultureNA	NA	NA	NA	NA	hemiptera	adult	5.15	2.28	0.7	14.02330286	soft	intermediate	terrestrial
14-03-2017	dry	Webi	agriculture	pitfall	18:30	NA	PF10	NA	PF10WebidryagricultureNA	NA	NA	NA	NA	aranae	adult	0.5	0.5	NA	0.06547619	soft	sedentary	terrestrial
14-03-2017	dry	Webi	agriculture	pitfall	18:30	NA	PF10	NA	PF10WebidryagricultureNA	NA	NA	NA	NA	lepidoptera	adult	5.94	1.3	NA	5.258314286	soft	evasive	terrestrial
15-03-2017	dry	Webi	plantation	pitfall	07:00	NA	PF11	NA	PF11WebidryplantationNA	NA	NA	NA	NA	hemiptera	adult	5.15	2.28	0.7	14.02330286	soft	intermediate	terrestrial
15-03-2017	dry	Webi	plantation	pitfall	07:00	NA	PF11	NA	PF11WebidryplantationNA	NA	NA	NA	NA	formicidae	adult	9.27	2.41	1.67	28.20247414	hard	intermediate	terrestrial
15-03-2017	dry	Webi	plantation	pitfall	07:00	NA	PF11	NA	PF11WebidryplantationNA	NA	NA	NA	NA	formicidae	adult	6.13	1.88	1	11.3487901	hard	intermediate	terrestrial
15-03-2017	dry	Webi	plantation	pitfall	07:00	NA	PF11	NA	PF11WebidryplantationNA	NA	NA	NA	NA	coleoptera	adult	7.23	4.47	1.3	75.67052271	hard	intermediate	terrestrial
15-03-2017	dry	Webi	plantation	pitfall	07:00	NA	PF12	NA	PF12WebidryplantationNA	NA	NA	NA	NA	aranae	adult	17.55	5.9	NA	320.0033571	soft	sedentary	terrestrial
15-03-2017	dry	Webi	plantation	pitfall	07:00	NA	PF12	NA	PF12WebidryplantationNA	NA	NA	NA	NA	formicidae	adult	6.13	1.88	1	11.3487901	hard	intermediate	terrestrial
15-03-2017	dry	Webi	plantation	pitfall	07:00	NA	PF13	NA	PF13WebidryplantationNA	NA	NA	NA	NA	orthoptera	adult	12.58	3.56	NA	83.51298895	intermediate	evasive	terrestrial
15-03-2017	dry	Webi	plantation	pitfall	07:00	NA	PF13	NA	PF13WebidryplantationNA	NA	NA	NA	NA	coleoptera	adult	3.91	1.06	NA	2.30123981	hard	intermediate	terrestrial
15-03-2017	dry	Webi	plantation	pitfall	07:00	NA	PF13	NA	PF13WebidryplantationNA	NA	NA	NA	NA	coleoptera	adult	3.91	1.06	NA	2.30123981	hard	intermediate	terrestrial
15-03-2017	dry	Webi	plantation	pitfall	07:00	NA	PF13	NA	PF13WebidryplantationNA	NA	NA	NA	NA	coleoptera	adult	3.91	1.06	NA	2.30123981	hard	intermediate	terrestrial
15-03-2017	dry	Webi	plantation	pitfall	07:00	NA	PF13	NA	PF13WebidryplantationNA	NA	NA	NA	NA	formicidae	adult	2.1	1.5	1	2.475	hard	intermediate	terrestrial
15-03-2017	dry	Webi	plantation	pitfall	07:00	NA	PF14	NA	PF14WebidryplantationNA	NA	NA	NA	NA	diptera	adult	7.49	3.45	NA	46.697475	soft	evasive	terrestrial
15-03-2017	dry	Webi	plantation	pitfall	07:00	NA	PF14	NA	PF14WebidryplantationNA	NA	NA	NA	NA	aranae	adult	17.55	5.9	NA	320.0033571	soft	sedentary	terrestrial
15-03-2017	dry	Webi	plantation	pitfall	07:00	NA	PF14	NA	PF14WebidryplantationNA	NA	NA	NA	NA	formicidae	adult	6.13	1.88	1	11.3487901	hard	intermediate	terrestrial
15-03-2017	dry	Webi	plantation	pitfall	07:00	NA	PF15	NA	PF15WebidryplantationNA	NA	NA	NA	NA	none	NA	NA	NA	NA	NA	NA	NA	NA
15-03-2017	dry	Webi	agriculture	pitfall	06:30	NA	PF11	NA	PF11WebidryagricultureNA	NA	NA	NA	NA	aranae	adult	17.55	5.9	NA	320.0033571	soft	sedentary	terrestrial
15-03-2017	dry	Webi	agriculture	pitfall	06:30	NA	PF11	NA	PF11WebidryagricultureNA	NA	NA	NA	NA	coleoptera	adult	22.29	6.79	NA	538.298299	hard	intermediate	terrestrial
15-03-2017	dry	Webi	agriculture	pitfall	06:30	NA	PF12	NA	PF12WebidryagricultureNA	NA	NA	NA	NA	formicidae	adult	9.27	2.41	1.67	28.20247414	hard	intermediate	terrestrial
15-03-2017	dry	Webi	agriculture	pitfall	06:30	NA	PF13	NA	PF13WebidryagricultureNA	NA	NA	NA	NA	formicidae	adult	9.27	2.41	1.67	28.20247414	hard	intermediate	terrestrial
15-03-2017	dry	Webi	agriculture	pitfall	06:30	NA	PF14	NA	PF14WebidryagricultureNA	NA	NA	NA	NA	aranae	adult	17.55	5.9	NA	320.0033571	soft	sedentary	terrestrial
15-03-2017	dry	Webi	agriculture	pitfall	06:30	NA	PF14	NA	PF14WebidryagricultureNA	NA	NA	NA	NA	aranae	adult	17.55	5.9	NA	320.0033571	soft	sedentary	terrestrial
15-03-2017	dry	Webi	agriculture	pitfall	06:30	NA	PF14	NA	PF14WebidryagricultureNA	NA	NA	NA	NA	orthoptera	adult	12.58	3.56	NA	83.51298895	intermediate	evasive	terrestrial
15-03-2017	dry	Webi	agriculture	pitfall	06:30	NA	PF14	NA	PF14WebidryagricultureNA	NA	NA	NA	NA	diptera	adult	1.5	1	1	0.785714286	soft	evasive	terrestrial
15-03-2017	dry	Webi	agriculture	pitfall	06:30	NA	PF14	NA	PF14WebidryagricultureNA	NA	NA	NA	NA	aranae	adult	0.5	0.5	NA	0.06547619	soft	sedentary	terrestrial
15-03-2017	dry	Webi	agriculture	pitfall	06:30	NA	PF15	NA	PF15WebidryagricultureNA	NA	NA	NA	NA	aranae	adult	17.55	5.9	NA	320.0033571	soft	sedentary	terrestrial
15-03-2017	dry	Webi	plantation	pitfall	19:00	NA	PF16	NA	PF16WebidryplantationNA	NA	NA	NA	NA	aranae	adult	17.55	5.9	NA	320.0033571	soft	sedentary	terrestrial
15-03-2017	dry	Webi	plantation	pitfall	19:00	NA	PF16	NA	PF16WebidryplantationNA	NA	NA	NA	NA	aranae	adult	17.55	5.9	NA	320.0033571	soft	sedentary	terrestrial
15-03-2017	dry	Webi	plantation	pitfall	19:00	NA	PF17	NA	PF17WebidryplantationNA	NA	NA	NA	NA	formicidae	adult	9.27	2.41	1.67	28.20247414	hard	intermediate	terrestrial
15-03-2017	dry	Webi	plantation	pitfall	19:00	NA	PF17	NA	PF17WebidryplantationNA	NA	NA	NA	NA	formicidae	adult	6.13	1.88	1	11.3487901	hard	intermediate	terrestrial
15-03-2017	dry	Webi	plantation	pitfall	19:00	NA	PF18	NA	PF18WebidryplantationNA	NA	NA	NA	NA	aranae	adult	0.5	0.5	NA	0.06547619	soft	sedentary	terrestrial
15-03-2017	dry	Webi	plantation	pitfall	19:00	NA	PF19	NA	PF19WebidryplantationNA	NA	NA	NA	NA	formicidae	adult	2.1	1.5	1	2.475	hard	intermediate	terrestrial
15-03-2017	dry	Webi	plantation	pitfall	19:00	NA	PF19	NA	PF19WebidryplantationNA	NA	NA	NA	NA	hymenoptera	adult	6.64	2.37	NA	19.53611314	hard	evasive	terrestrial
15-03-2017	dry	Webi	plantation	pitfall	19:00	NA	PF20	NA	PF20WebidryplantationNA	NA	NA	NA	NA	formicidae	adult	6.13	1.88	1	11.3487901	hard	intermediate	terrestrial
15-03-2017	dry	Webi	plantation	pitfall	19:00	NA	PF20	NA	PF20WebidryplantationNA	NA	NA	NA	NA	formicidae	adult	6.13	1.88	1	11.3487901	hard	intermediate	terrestrial
15-03-2017	dry	Webi	plantation	pitfall	19:00	NA	PF20	NA	PF20WebidryplantationNA	NA	NA	NA	NA	formicidae	adult	6.13	1.88	1	11.3487901	hard	intermediate	terrestrial
15-03-2017	dry	Webi	plantation	pitfall	19:00	NA	PF20	NA	PF20WebidryplantationNA	NA	NA	NA	NA	formicidae	adult	6.13	1.88	1	11.3487901	hard	intermediate	terrestrial
15-03-2017	dry	Webi	plantation	pitfall	19:00	NA	PF20	NA	PF20WebidryplantationNA	NA	NA	NA	NA	formicidae	adult	2.1	1.5	1	2.475	hard	intermediate	terrestrial
15-03-2017	dry	Webi	plantation	pitfall	19:00	NA	PF20	NA	PF20WebidryplantationNA	NA	NA	NA	NA	formicidae	adult	2.1	1.5	1	2.475	hard	intermediate	terrestrial
15-03-2017	dry	Webi	agriculture	pitfall	18:30	NA	PF16	NA	PF16WebidryagricultureNA	NA	NA	NA	NA	aranae	adult	17.55	5.9	NA	320.0033571	soft	sedentary	terrestrial
15-03-2017	dry	Webi	agriculture	pitfall	18:30	NA	PF17	NA	PF17WebidryagricultureNA	NA	NA	NA	NA	formicidae	adult	2.1	1.5	1	2.475	hard	intermediate	terrestrial
15-03-2017	dry	Webi	agriculture	pitfall	18:30	NA	PF18	NA	PF18WebidryagricultureNA	NA	NA	NA	NA	aranae	adult	17.55	5.9	NA	320.0033571	soft	sedentary	terrestrial
15-03-2017	dry	Webi	agriculture	pitfall	18:30	NA	PF18	NA	PF18WebidryagricultureNA	NA	NA	NA	NA	aranae	adult	17.55	5.9	NA	320.0033571	soft	sedentary	terrestrial
15-03-2017	dry	Webi	agriculture	pitfall	18:30	NA	PF19	NA	PF19WebidryagricultureNA	NA	NA	NA	NA	leplarva	larva	8.94	2.98	NA	41.58564457	soft	sedentary	terrestrial
15-03-2017	dry	Webi	agriculture	pitfall	18:30	NA	PF20	NA	PF20WebidryagricultureNA	NA	NA	NA	NA	aranae	adult	17.55	5.9	NA	320.0033571	soft	sedentary	terrestrial
16-03-2017	dry	Webi	plantation	pitfall	07:00	NA	PF21	NA	PF21WebidryplantationNA	NA	NA	NA	NA	hemiptera	adult	5.15	2.28	0.7	14.02330286	soft	intermediate	terrestrial
16-03-2017	dry	Webi	plantation	pitfall	07:00	NA	PF21	NA	PF21WebidryplantationNA	NA	NA	NA	NA	hemiptera	adult	5.15	2.28	0.7	14.02330286	soft	intermediate	terrestrial
16-03-2017	dry	Webi	plantation	pitfall	07:00	NA	PF21	NA	PF21WebidryplantationNA	NA	NA	NA	NA	formicidae	adult	6.13	1.88	1	11.3487901	hard	intermediate	terrestrial
16-03-2017	dry	Webi	plantation	pitfall	07:00	NA	PF21	NA	PF21WebidryplantationNA	NA	NA	NA	NA	formicidae	adult	6.13	1.88	1	11.3487901	hard	intermediate	terrestrial
16-03-2017	dry	Webi	plantation	pitfall	07:00	NA	PF22	NA	PF22WebidryplantationNA	NA	NA	NA	NA	aranae	adult	17.55	5.9	NA	320.0033571	soft	sedentary	terrestrial
16-03-2017	dry	Webi	plantation	pitfall	07:00	NA	PF22	NA	PF22WebidryplantationNA	NA	NA	NA	NA	aranae	adult	17.55	5.9	NA	320.0033571	soft	sedentary	terrestrial
16-03-2017	dry	Webi	plantation	pitfall	07:00	NA	PF23	NA	PF23WebidryplantationNA	NA	NA	NA	NA	formicidae	adult	6.13	1.88	1	11.3487901	hard	intermediate	terrestrial
16-03-2017	dry	Webi	plantation	pitfall	07:00	NA	PF23	NA	PF23WebidryplantationNA	NA	NA	NA	NA	formicidae	adult	6.13	1.88	1	11.3487901	hard	intermediate	terrestrial
16-03-2017	dry	Webi	plantation	pitfall	07:00	NA	PF23	NA	PF23WebidryplantationNA	NA	NA	NA	NA	aranae	adult	17.55	5.9	NA	320.0033571	soft	sedentary	terrestrial
16-03-2017	dry	Webi	plantation	pitfall	07:00	NA	PF24	NA	PF24WebidryplantationNA	NA	NA	NA	NA	formicidae	adult	1	1	1	0.523809524	hard	intermediate	terrestrial
16-03-2017	dry	Webi	plantation	pitfall	07:00	NA	PF25	NA	PF25WebidryplantationNA	NA	NA	NA	NA	formicidae	adult	6.13	1.88	1	11.3487901	hard	intermediate	terrestrial
16-03-2017	dry	Webi	agriculture	pitfall	06:30	NA	PF21	NA	PF21WebidryagricultureNA	NA	NA	NA	NA	acari	adult	1.96	1.46	0.5	2.188442667	soft	sedentary	terrestrial
16-03-2017	dry	Webi	agriculture	pitfall	06:30	NA	PF21	NA	PF21WebidryagricultureNA	NA	NA	NA	NA	coleoptera	adult	7.23	4.47	1.3	75.67052271	hard	intermediate	terrestrial
16-03-2017	dry	Webi	agriculture	pitfall	06:30	NA	PF22	NA	PF22WebidryagricultureNA	NA	NA	NA	NA	diplopoda	adult	43.39	3.71	NA	312.8317757	soft	sedentary	terrestrial
16-03-2017	dry	Webi	agriculture	pitfall	06:30	NA	PF22	NA	PF22WebidryagricultureNA	NA	NA	NA	NA	aranae	adult	17.55	5.9	NA	320.0033571	soft	sedentary	terrestrial
16-03-2017	dry	Webi	agriculture	pitfall	06:30	NA	PF23	NA	PF23WebidryagricultureNA	NA	NA	NA	NA	coleoptera	adult	7.23	4.47	1.3	75.67052271	hard	intermediate	terrestrial
16-03-2017	dry	Webi	agriculture	pitfall	06:30	NA	PF24	NA	PF24WebidryagricultureNA	NA	NA	NA	NA	formicidae	adult	9.27	2.41	1.67	28.20247414	hard	intermediate	terrestrial
16-03-2017	dry	Webi	agriculture	pitfall	06:30	NA	PF25	NA	PF25WebidryagricultureNA	NA	NA	NA	NA	diptera	adult	1.5	1	1	0.785714286	soft	evasive	terrestrial
16-03-2017	dry	Webi	agriculture	pitfall	06:30	NA	PF25	NA	PF25WebidryagricultureNA	NA	NA	NA	NA	coleoptera	adult	3.91	1.06	NA	2.30123981	hard	intermediate	terrestrial
16-03-2017	dry	Webi	plantation	pitfall	19:00	NA	PF26	NA	PF26WebidryplantationNA	NA	NA	NA	NA	aranae	adult	17.55	5.9	NA	320.0033571	soft	sedentary	terrestrial
16-03-2017	dry	Webi	plantation	pitfall	19:00	NA	PF26	NA	PF26WebidryplantationNA	NA	NA	NA	NA	formicidae	adult	9.27	2.41	1.67	28.20247414	hard	intermediate	terrestrial
16-03-2017	dry	Webi	plantation	pitfall	19:00	NA	PF26	NA	PF26WebidryplantationNA	NA	NA	NA	NA	leplarva	larva	8.94	2.98	NA	41.58564457	soft	sedentary	terrestrial
16-03-2017	dry	Webi	plantation	pitfall	19:00	NA	PF26	NA	PF26WebidryplantationNA	NA	NA	NA	NA	orthoptera	adult	12.58	3.56	NA	83.51298895	intermediate	evasive	terrestrial
16-03-2017	dry	Webi	plantation	pitfall	19:00	NA	PF26	NA	PF26WebidryplantationNA	NA	NA	NA	NA	coleoptera	adult	7.23	4.47	1.3	75.67052271	hard	intermediate	terrestrial
16-03-2017	dry	Webi	plantation	pitfall	19:00	NA	PF27	NA	PF27WebidryplantationNA	NA	NA	NA	NA	aranae	adult	17.55	5.9	NA	320.0033571	soft	sedentary	terrestrial
16-03-2017	dry	Webi	plantation	pitfall	19:00	NA	PF28	NA	PF28WebidryplantationNA	NA	NA	NA	NA	orthoptera	adult	18.25	8.25	NA	650.6450893	intermediate	evasive	terrestrial
16-03-2017	dry	Webi	plantation	pitfall	19:00	NA	PF29	NA	PF29WebidryplantationNA	NA	NA	NA	NA	formicidae	adult	9.27	2.41	1.67	28.20247414	hard	intermediate	terrestrial
16-03-2017	dry	Webi	plantation	pitfall	19:00	NA	PF29	NA	PF29WebidryplantationNA	NA	NA	NA	NA	formicidae	adult	9.27	2.41	1.67	28.20247414	hard	intermediate	terrestrial
16-03-2017	dry	Webi	plantation	pitfall	19:00	NA	PF30	NA	PF30WebidryplantationNA	NA	NA	NA	NA	formicidae	adult	9.27	2.41	1.67	28.20247414	hard	intermediate	terrestrial
16-03-2017	dry	Webi	agriculture	pitfall	18:30	NA	PF26	NA	PF26WebidryagricultureNA	NA	NA	NA	NA	aranae	adult	17.55	5.9	NA	320.0033571	soft	sedentary	terrestrial
16-03-2017	dry	Webi	agriculture	pitfall	18:30	NA	PF26	NA	PF26WebidryagricultureNA	NA	NA	NA	NA	formicidae	adult	9.27	2.41	1.67	28.20247414	hard	intermediate	terrestrial
16-03-2017	dry	Webi	agriculture	pitfall	18:30	NA	PF26	NA	PF26WebidryagricultureNA	NA	NA	NA	NA	orthoptera	adult	18.25	8.25	NA	650.6450893	intermediate	evasive	terrestrial
16-03-2017	dry	Webi	agriculture	pitfall	18:30	NA	PF27	NA	PF27WebidryagricultureNA	NA	NA	NA	NA	formicidae	adult	6.13	1.88	1	11.3487901	hard	intermediate	terrestrial
16-03-2017	dry	Webi	agriculture	pitfall	18:30	NA	PF27	NA	PF27WebidryagricultureNA	NA	NA	NA	NA	formicidae	adult	6.13	1.88	1	11.3487901	hard	intermediate	terrestrial
16-03-2017	dry	Webi	agriculture	pitfall	18:30	NA	PF27	NA	PF27WebidryagricultureNA	NA	NA	NA	NA	formicidae	adult	9.27	2.41	1.67	28.20247414	hard	intermediate	terrestrial
16-03-2017	dry	Webi	agriculture	pitfall	18:30	NA	PF27	NA	PF27WebidryagricultureNA	NA	NA	NA	NA	coleoptera	adult	3.91	1.06	NA	2.30123981	hard	intermediate	terrestrial
16-03-2017	dry	Webi	agriculture	pitfall	18:30	NA	PF28	NA	PF28WebidryagricultureNA	NA	NA	NA	NA	formicidae	adult	2.1	1.5	1	2.475	hard	intermediate	terrestrial
16-03-2017	dry	Webi	agriculture	pitfall	18:30	NA	PF28	NA	PF28WebidryagricultureNA	NA	NA	NA	NA	formicidae	adult	2.1	1.5	1	2.475	hard	intermediate	terrestrial
16-03-2017	dry	Webi	agriculture	pitfall	18:30	NA	PF28	NA	PF28WebidryagricultureNA	NA	NA	NA	NA	formicidae	adult	2.1	1.5	1	2.475	hard	intermediate	terrestrial
16-03-2017	dry	Webi	agriculture	pitfall	18:30	NA	PF28	NA	PF28WebidryagricultureNA	NA	NA	NA	NA	formicidae	adult	2.1	1.5	1	2.475	hard	intermediate	terrestrial
16-03-2017	dry	Webi	agriculture	pitfall	18:30	NA	PF28	NA	PF28WebidryagricultureNA	NA	NA	NA	NA	formicidae	adult	2.1	1.5	1	2.475	hard	intermediate	terrestrial
16-03-2017	dry	Webi	agriculture	pitfall	18:30	NA	PF28	NA	PF28WebidryagricultureNA	NA	NA	NA	NA	formicidae	adult	2.1	1.5	1	2.475	hard	intermediate	terrestrial
16-03-2017	dry	Webi	agriculture	pitfall	18:30	NA	PF28	NA	PF28WebidryagricultureNA	NA	NA	NA	NA	formicidae	adult	2.1	1.5	1	2.475	hard	intermediate	terrestrial
16-03-2017	dry	Webi	agriculture	pitfall	18:30	NA	PF28	NA	PF28WebidryagricultureNA	NA	NA	NA	NA	formicidae	adult	2.1	1.5	1	2.475	hard	intermediate	terrestrial
16-03-2017	dry	Webi	agriculture	pitfall	18:30	NA	PF28	NA	PF28WebidryagricultureNA	NA	NA	NA	NA	formicidae	adult	2.1	1.5	1	2.475	hard	intermediate	terrestrial
16-03-2017	dry	Webi	agriculture	pitfall	18:30	NA	PF28	NA	PF28WebidryagricultureNA	NA	NA	NA	NA	formicidae	adult	2.1	1.5	1	2.475	hard	intermediate	terrestrial
16-03-2017	dry	Webi	agriculture	pitfall	18:30	NA	PF28	NA	PF28WebidryagricultureNA	NA	NA	NA	NA	formicidae	adult	2.1	1.5	1	2.475	hard	intermediate	terrestrial
16-03-2017	dry	Webi	agriculture	pitfall	18:30	NA	PF28	NA	PF28WebidryagricultureNA	NA	NA	NA	NA	formicidae	adult	2.1	1.5	1	2.475	hard	intermediate	terrestrial
16-03-2017	dry	Webi	agriculture	pitfall	18:30	NA	PF28	NA	PF28WebidryagricultureNA	NA	NA	NA	NA	formicidae	adult	2.1	1.5	1	2.475	hard	intermediate	terrestrial
16-03-2017	dry	Webi	agriculture	pitfall	18:30	NA	PF28	NA	PF28WebidryagricultureNA	NA	NA	NA	NA	formicidae	adult	2.1	1.5	1	2.475	hard	intermediate	terrestrial
16-03-2017	dry	Webi	agriculture	pitfall	18:30	NA	PF29	NA	PF29WebidryagricultureNA	NA	NA	NA	NA	coleoptera	adult	7.23	4.47	1.3	75.67052271	hard	intermediate	terrestrial
16-03-2017	dry	Webi	agriculture	pitfall	18:30	NA	PF29	NA	PF29WebidryagricultureNA	NA	NA	NA	NA	acari	adult	1.96	1.46	0.5	2.188442667	soft	sedentary	terrestrial
16-03-2017	dry	Webi	agriculture	pitfall	18:30	NA	PF29	NA	PF29WebidryagricultureNA	NA	NA	NA	NA	coleoptera	adult	7.23	4.47	1.3	75.67052271	hard	intermediate	terrestrial
16-03-2017	dry	Webi	agriculture	pitfall	18:30	NA	PF30	NA	PF30WebidryagricultureNA	NA	NA	NA	NA	coleoptera	adult	7.23	4.47	1.3	75.67052271	hard	intermediate	terrestrial
16-03-2017	dry	Webi	agriculture	pitfall	18:30	NA	PF30	NA	PF30WebidryagricultureNA	NA	NA	NA	NA	formicidae	adult	9.27	2.41	1.67	28.20247414	hard	intermediate	terrestrial
16-03-2017	dry	Webi	agriculture	pitfall	18:30	NA	PF30	NA	PF30WebidryagricultureNA	NA	NA	NA	NA	formicidae	adult	2.1	1.5	1	2.475	hard	intermediate	terrestrial
16-03-2017	dry	Webi	agriculture	pitfall	18:30	NA	PF30	NA	PF30WebidryagricultureNA	NA	NA	NA	NA	formicidae	adult	2.1	1.5	1	2.475	hard	intermediate	terrestrial
18-03-2017	dry	Webi	secondary forest	pitfall	06:00	NA	PF1	NA	PF1Webidrysecondary forestNA	NA	NA	NA	NA	formicidae	adult	9.27	2.41	1.67	28.20247414	hard	intermediate	terrestrial
18-03-2017	dry	Webi	secondary forest	pitfall	06:00	NA	PF1	NA	PF1Webidrysecondary forestNA	NA	NA	NA	NA	formicidae	adult	9.27	2.41	1.67	28.20247414	hard	intermediate	terrestrial
18-03-2017	dry	Webi	secondary forest	pitfall	06:00	NA	PF1	NA	PF1Webidrysecondary forestNA	NA	NA	NA	NA	aranae	adult	17.55	5.9	NA	320.0033571	soft	sedentary	terrestrial
18-03-2017	dry	Webi	secondary forest	pitfall	06:00	NA	PF2	NA	PF2Webidrysecondary forestNA	NA	NA	NA	NA	formicidae	adult	9.27	2.41	1.67	28.20247414	hard	intermediate	terrestrial
18-03-2017	dry	Webi	secondary forest	pitfall	06:00	NA	PF2	NA	PF2Webidrysecondary forestNA	NA	NA	NA	NA	formicidae	adult	9.27	2.41	1.67	28.20247414	hard	intermediate	terrestrial
18-03-2017	dry	Webi	secondary forest	pitfall	06:00	NA	PF3	NA	PF3Webidrysecondary forestNA	NA	NA	NA	NA	formicidae	adult	9.27	2.41	1.67	28.20247414	hard	intermediate	terrestrial
18-03-2017	dry	Webi	secondary forest	pitfall	06:00	NA	PF4	NA	PF4Webidrysecondary forestNA	NA	NA	NA	NA	formicidae	adult	9.27	2.41	1.67	28.20247414	hard	intermediate	terrestrial
18-03-2017	dry	Webi	secondary forest	pitfall	06:00	NA	PF4	NA	PF4Webidrysecondary forestNA	NA	NA	NA	NA	formicidae	adult	9.27	2.41	1.67	28.20247414	hard	intermediate	terrestrial
18-03-2017	dry	Webi	secondary forest	pitfall	06:00	NA	PF4	NA	PF4Webidrysecondary forestNA	NA	NA	NA	NA	formicidae	adult	2.1	1.5	1	2.475	hard	intermediate	terrestrial
18-03-2017	dry	Webi	secondary forest	pitfall	06:00	NA	PF4	NA	PF4Webidrysecondary forestNA	NA	NA	NA	NA	formicidae	adult	2.1	1.5	1	2.475	hard	intermediate	terrestrial
18-03-2017	dry	Webi	secondary forest	pitfall	06:00	NA	PF5	NA	PF5Webidrysecondary forestNA	NA	NA	NA	NA	formicidae	adult	9.27	2.41	1.67	28.20247414	hard	intermediate	terrestrial
18-03-2017	dry	Webi	secondary forest	pitfall	06:00	NA	PF5	NA	PF5Webidrysecondary forestNA	NA	NA	NA	NA	formicidae	adult	9.27	2.41	1.67	28.20247414	hard	intermediate	terrestrial
18-03-2017	dry	Webi	secondary forest	pitfall	06:00	NA	PF5	NA	PF5Webidrysecondary forestNA	NA	NA	NA	NA	formicidae	adult	9.27	2.41	1.67	28.20247414	hard	intermediate	terrestrial
18-03-2017	dry	Webi	secondary forest	pitfall	06:00	NA	PF5	NA	PF5Webidrysecondary forestNA	NA	NA	NA	NA	formicidae	adult	9.27	2.41	1.67	28.20247414	hard	intermediate	terrestrial
18-03-2017	dry	Webi	secondary forest	pitfall	06:00	NA	PF5	NA	PF5Webidrysecondary forestNA	NA	NA	NA	NA	formicidae	adult	9.27	2.41	1.67	28.20247414	hard	intermediate	terrestrial
18-03-2017	dry	Webi	secondary forest	pitfall	18:00	NA	PF6	NA	PF6Webidrysecondary forestNA	NA	NA	NA	NA	dermaptera	adult	14.51	2.4	NA	43.77874286	soft	intermediate	terrestrial
18-03-2017	dry	Webi	secondary forest	pitfall	18:00	NA	PF6	NA	PF6Webidrysecondary forestNA	NA	NA	NA	NA	hemiptera	adult	5.43	3.22	0.8	29.490692	soft	intermediate	terrestrial
18-03-2017	dry	Webi	secondary forest	pitfall	18:00	NA	PF6	NA	PF6Webidrysecondary forestNA	NA	NA	NA	NA	hemiptera	adult	5.43	3.22	0.8	29.490692	soft	intermediate	terrestrial
18-03-2017	dry	Webi	secondary forest	pitfall	18:00	NA	PF7	NA	PF7Webidrysecondary forestNA	NA	NA	NA	NA	aranae	adult	17.55	5.9	NA	320.0033571	soft	sedentary	terrestrial
18-03-2017	dry	Webi	secondary forest	pitfall	18:00	NA	PF7	NA	PF7Webidrysecondary forestNA	NA	NA	NA	NA	aranae	adult	17.55	5.9	NA	320.0033571	soft	sedentary	terrestrial
18-03-2017	dry	Webi	secondary forest	pitfall	18:00	NA	PF7	NA	PF7Webidrysecondary forestNA	NA	NA	NA	NA	aranae	adult	17.55	5.9	NA	320.0033571	soft	sedentary	terrestrial
18-03-2017	dry	Webi	secondary forest	pitfall	18:00	NA	PF7	NA	PF7Webidrysecondary forestNA	NA	NA	NA	NA	orthoptera	adult	18.25	8.25	NA	650.6450893	intermediate	evasive	terrestrial
18-03-2017	dry	Webi	secondary forest	pitfall	18:00	NA	PF7	NA	PF7Webidrysecondary forestNA	NA	NA	NA	NA	formicidae	adult	6.13	1.88	1	11.3487901	hard	intermediate	terrestrial
18-03-2017	dry	Webi	secondary forest	pitfall	18:00	NA	PF7	NA	PF7Webidrysecondary forestNA	NA	NA	NA	NA	formicidae	adult	6.13	1.88	1	11.3487901	hard	intermediate	terrestrial
18-03-2017	dry	Webi	secondary forest	pitfall	18:00	NA	PF7	NA	PF7Webidrysecondary forestNA	NA	NA	NA	NA	formicidae	adult	6.13	1.88	1	11.3487901	hard	intermediate	terrestrial
18-03-2017	dry	Webi	secondary forest	pitfall	18:00	NA	PF7	NA	PF7Webidrysecondary forestNA	NA	NA	NA	NA	isoptera	adult	2.5	1.03	0.9	1.38927381	soft	sedentary	terrestrial
18-03-2017	dry	Webi	secondary forest	pitfall	18:00	NA	PF7	NA	PF7Webidrysecondary forestNA	NA	NA	NA	NA	hemiptera	adult	5.43	3.22	0.8	29.490692	soft	intermediate	terrestrial
18-03-2017	dry	Webi	secondary forest	pitfall	18:00	NA	PF8	NA	PF8Webidrysecondary forestNA	NA	NA	NA	NA	aranae	adult	17.55	5.9	NA	320.0033571	soft	sedentary	terrestrial
18-03-2017	dry	Webi	secondary forest	pitfall	18:00	NA	PF8	NA	PF8Webidrysecondary forestNA	NA	NA	NA	NA	aranae	adult	17.55	5.9	NA	320.0033571	soft	sedentary	terrestrial
18-03-2017	dry	Webi	secondary forest	pitfall	18:00	NA	PF8	NA	PF8Webidrysecondary forestNA	NA	NA	NA	NA	orthoptera	adult	18.25	8.25	NA	650.6450893	intermediate	evasive	terrestrial
18-03-2017	dry	Webi	secondary forest	pitfall	18:00	NA	PF8	NA	PF8Webidrysecondary forestNA	NA	NA	NA	NA	formicidae	adult	2.1	1.5	1	2.475	hard	intermediate	terrestrial
18-03-2017	dry	Webi	secondary forest	pitfall	18:00	NA	PF8	NA	PF8Webidrysecondary forestNA	NA	NA	NA	NA	hemiptera	adult	5.43	3.22	0.8	29.490692	soft	intermediate	terrestrial
18-03-2017	dry	Webi	secondary forest	pitfall	18:00	NA	PF9	NA	PF9Webidrysecondary forestNA	NA	NA	NA	NA	aranae	adult	17.55	5.9	NA	320.0033571	soft	sedentary	terrestrial
18-03-2017	dry	Webi	secondary forest	pitfall	18:00	NA	PF9	NA	PF9Webidrysecondary forestNA	NA	NA	NA	NA	aranae	adult	17.55	5.9	NA	320.0033571	soft	sedentary	terrestrial
18-03-2017	dry	Webi	secondary forest	pitfall	18:00	NA	PF9	NA	PF9Webidrysecondary forestNA	NA	NA	NA	NA	hemiptera	adult	5.43	3.22	0.8	29.490692	soft	intermediate	terrestrial
18-03-2017	dry	Webi	secondary forest	pitfall	18:00	NA	PF10	NA	PF10Webidrysecondary forestNA	NA	NA	NA	NA	formicidae	adult	9.27	2.41	1.67	28.20247414	hard	intermediate	terrestrial
18-03-2017	dry	Webi	secondary forest	pitfall	18:00	NA	PF10	NA	PF10Webidrysecondary forestNA	NA	NA	NA	NA	formicidae	adult	9.27	2.41	1.67	28.20247414	hard	intermediate	terrestrial
18-03-2017	dry	Webi	secondary forest	pitfall	18:00	NA	PF10	NA	PF10Webidrysecondary forestNA	NA	NA	NA	NA	formicidae	adult	9.27	2.41	1.67	28.20247414	hard	intermediate	terrestrial
18-03-2017	dry	Webi	secondary forest	pitfall	18:00	NA	PF10	NA	PF10Webidrysecondary forestNA	NA	NA	NA	NA	formicidae	adult	9.27	2.41	1.67	28.20247414	hard	intermediate	terrestrial
18-03-2017	dry	Webi	primary forest	pitfall	07:00	NA	PF1	NA	PF1Webidryprimary forestNA	NA	NA	NA	NA	orthoptera	adult	18.25	8.25	NA	650.6450893	intermediate	evasive	terrestrial
18-03-2017	dry	Webi	primary forest	pitfall	07:00	NA	PF2	NA	PF2Webidryprimary forestNA	NA	NA	NA	NA	coleoptera	adult	7.23	4.47	1.3	75.67052271	hard	intermediate	terrestrial
18-03-2017	dry	Webi	primary forest	pitfall	07:00	NA	PF2	NA	PF2Webidryprimary forestNA	NA	NA	NA	NA	aranae	adult	17.55	5.9	NA	320.0033571	soft	sedentary	terrestrial
18-03-2017	dry	Webi	primary forest	pitfall	07:00	NA	PF2	NA	PF2Webidryprimary forestNA	NA	NA	NA	NA	formicidae	adult	9.27	2.41	1.67	28.20247414	hard	intermediate	terrestrial
18-03-2017	dry	Webi	primary forest	pitfall	07:00	NA	PF2	NA	PF2Webidryprimary forestNA	NA	NA	NA	NA	formicidae	adult	9.27	2.41	1.67	28.20247414	hard	intermediate	terrestrial
18-03-2017	dry	Webi	primary forest	pitfall	07:00	NA	PF2	NA	PF2Webidryprimary forestNA	NA	NA	NA	NA	formicidae	adult	9.27	2.41	1.67	28.20247414	hard	intermediate	terrestrial
18-03-2017	dry	Webi	primary forest	pitfall	07:00	NA	PF2	NA	PF2Webidryprimary forestNA	NA	NA	NA	NA	formicidae	adult	9.27	2.41	1.67	28.20247414	hard	intermediate	terrestrial
18-03-2017	dry	Webi	primary forest	pitfall	07:00	NA	PF3	NA	PF3Webidryprimary forestNA	NA	NA	NA	NA	formicidae	adult	2.1	1.5	1	2.475	hard	intermediate	terrestrial
18-03-2017	dry	Webi	primary forest	pitfall	07:00	NA	PF3	NA	PF3Webidryprimary forestNA	NA	NA	NA	NA	aranae	adult	17.55	5.9	NA	320.0033571	soft	sedentary	terrestrial
18-03-2017	dry	Webi	primary forest	pitfall	07:00	NA	PF3	NA	PF3Webidryprimary forestNA	NA	NA	NA	NA	aranae	adult	17.55	5.9	NA	320.0033571	soft	sedentary	terrestrial
18-03-2017	dry	Webi	primary forest	pitfall	07:00	NA	PF4	NA	PF4Webidryprimary forestNA	NA	NA	NA	NA	formicidae	adult	9.27	2.41	1.67	28.20247414	hard	intermediate	terrestrial
18-03-2017	dry	Webi	primary forest	pitfall	07:00	NA	PF4	NA	PF4Webidryprimary forestNA	NA	NA	NA	NA	formicidae	adult	9.27	2.41	1.67	28.20247414	hard	intermediate	terrestrial
18-03-2017	dry	Webi	primary forest	pitfall	07:00	NA	PF4	NA	PF4Webidryprimary forestNA	NA	NA	NA	NA	formicidae	adult	9.27	2.41	1.67	28.20247414	hard	intermediate	terrestrial
18-03-2017	dry	Webi	primary forest	pitfall	07:00	NA	PF4	NA	PF4Webidryprimary forestNA	NA	NA	NA	NA	formicidae	adult	6.13	1.88	1	11.3487901	hard	intermediate	terrestrial
18-03-2017	dry	Webi	primary forest	pitfall	07:00	NA	PF4	NA	PF4Webidryprimary forestNA	NA	NA	NA	NA	formicidae	adult	6.13	1.88	1	11.3487901	hard	intermediate	terrestrial
18-03-2017	dry	Webi	primary forest	pitfall	07:00	NA	PF4	NA	PF4Webidryprimary forestNA	NA	NA	NA	NA	formicidae	adult	6.13	1.88	1	11.3487901	hard	intermediate	terrestrial
18-03-2017	dry	Webi	primary forest	pitfall	07:00	NA	PF4	NA	PF4Webidryprimary forestNA	NA	NA	NA	NA	formicidae	adult	6.13	1.88	1	11.3487901	hard	intermediate	terrestrial
18-03-2017	dry	Webi	primary forest	pitfall	07:00	NA	PF4	NA	PF4Webidryprimary forestNA	NA	NA	NA	NA	leplarva	larva	27.44	3.48	NA	174.066816	soft	sedentary	terrestrial
18-03-2017	dry	Webi	primary forest	pitfall	07:00	NA	PF4	NA	PF4Webidryprimary forestNA	NA	NA	NA	NA	hemiptera	adult	5.43	3.22	0.8	29.490692	soft	intermediate	terrestrial
18-03-2017	dry	Webi	primary forest	pitfall	07:00	NA	PF5	NA	PF5Webidryprimary forestNA	NA	NA	NA	NA	diptera	adult	1.5	1	1	0.785714286	soft	evasive	terrestrial
18-03-2017	dry	Webi	primary forest	pitfall	07:00	NA	PF6	NA	PF6Webidryprimary forestNA	NA	NA	NA	NA	blattaria	adult	12.29	3.1	NA	61.86551905	soft	evasive	terrestrial
18-03-2017	dry	Webi	primary forest	pitfall	07:00	NA	PF6	NA	PF6Webidryprimary forestNA	NA	NA	NA	NA	formicidae	adult	2.1	1.5	1	2.475	hard	intermediate	terrestrial
18-03-2017	dry	Webi	primary forest	pitfall	07:00	NA	PF6	NA	PF6Webidryprimary forestNA	NA	NA	NA	NA	formicidae	adult	2.1	1.5	1	2.475	hard	intermediate	terrestrial
18-03-2017	dry	Webi	primary forest	pitfall	07:00	NA	PF6	NA	PF6Webidryprimary forestNA	NA	NA	NA	NA	formicidae	adult	2.1	1.5	1	2.475	hard	intermediate	terrestrial
18-03-2017	dry	Webi	primary forest	pitfall	07:00	NA	PF6	NA	PF6Webidryprimary forestNA	NA	NA	NA	NA	formicidae	adult	2.1	1.5	1	2.475	hard	intermediate	terrestrial
18-03-2017	dry	Webi	primary forest	pitfall	07:00	NA	PF6	NA	PF6Webidryprimary forestNA	NA	NA	NA	NA	aranae	adult	0.5	0.5	NA	0.06547619	soft	sedentary	terrestrial
18-03-2017	dry	Webi	primary forest	pitfall	07:00	NA	PF7	NA	PF7Webidryprimary forestNA	NA	NA	NA	NA	leplarva	larva	8.94	2.98	NA	41.58564457	soft	sedentary	terrestrial
18-03-2017	dry	Webi	primary forest	pitfall	07:00	NA	PF7	NA	PF7Webidryprimary forestNA	NA	NA	NA	NA	aranae	adult	17.55	5.9	NA	320.0033571	soft	sedentary	terrestrial
18-03-2017	dry	Webi	primary forest	pitfall	07:00	NA	PF7	NA	PF7Webidryprimary forestNA	NA	NA	NA	NA	hemiptera	adult	11.92	3.53	NA	77.8034861	soft	intermediate	terrestrial
18-03-2017	dry	Webi	primary forest	pitfall	07:00	NA	PF8	NA	PF8Webidryprimary forestNA	NA	NA	NA	NA	formicidae	adult	9.27	2.41	1.67	28.20247414	hard	intermediate	terrestrial
18-03-2017	dry	Webi	primary forest	pitfall	07:00	NA	PF8	NA	PF8Webidryprimary forestNA	NA	NA	NA	NA	formicidae	adult	9.27	2.41	1.67	28.20247414	hard	intermediate	terrestrial
18-03-2017	dry	Webi	primary forest	pitfall	07:00	NA	PF8	NA	PF8Webidryprimary forestNA	NA	NA	NA	NA	formicidae	adult	2.1	1.5	1	2.475	hard	intermediate	terrestrial
18-03-2017	dry	Webi	primary forest	pitfall	07:00	NA	PF8	NA	PF8Webidryprimary forestNA	NA	NA	NA	NA	aranae	adult	17.55	5.9	NA	320.0033571	soft	sedentary	terrestrial
18-03-2017	dry	Webi	primary forest	pitfall	07:00	NA	PF9	NA	PF9Webidryprimary forestNA	NA	NA	NA	NA	aranae	adult	17.55	5.9	NA	320.0033571	soft	sedentary	terrestrial
18-03-2017	dry	Webi	primary forest	pitfall	07:00	NA	PF9	NA	PF9Webidryprimary forestNA	NA	NA	NA	NA	diptera	adult	7.49	3.45	NA	46.697475	soft	evasive	terrestrial
18-03-2017	dry	Webi	primary forest	pitfall	07:00	NA	PF9	NA	PF9Webidryprimary forestNA	NA	NA	NA	NA	diptera	adult	7.49	3.45	NA	46.697475	soft	evasive	terrestrial
18-03-2017	dry	Webi	primary forest	pitfall	07:00	NA	PF10	NA	PF10Webidryprimary forestNA	NA	NA	NA	NA	hemiptera	adult	5.43	3.22	0.8	29.490692	soft	intermediate	terrestrial
18-03-2017	dry	Webi	primary forest	pitfall	07:00	NA	PF10	NA	PF10Webidryprimary forestNA	NA	NA	NA	NA	formicidae	adult	2.1	1.5	1	2.475	hard	intermediate	terrestrial
18-03-2017	dry	Webi	primary forest	pitfall	07:00	NA	PF10	NA	PF10Webidryprimary forestNA	NA	NA	NA	NA	formicidae	adult	2.1	1.5	1	2.475	hard	intermediate	terrestrial
18-03-2017	dry	Webi	primary forest	pitfall	07:00	NA	PF10	NA	PF10Webidryprimary forestNA	NA	NA	NA	NA	diptera	adult	7.49	3.45	NA	46.697475	soft	evasive	terrestrial
19-03-2017	dry	Webi	primary forest	pitfall	06:30	NA	PF11	NA	PF11Webidryprimary forestNA	NA	NA	NA	NA	hemiptera	adult	5.43	3.22	0.8	29.490692	soft	intermediate	terrestrial
19-03-2017	dry	Webi	primary forest	pitfall	06:30	NA	PF11	NA	PF11Webidryprimary forestNA	NA	NA	NA	NA	aranae	adult	17.55	5.9	NA	320.0033571	soft	sedentary	terrestrial
19-03-2017	dry	Webi	primary forest	pitfall	06:30	NA	PF11	NA	PF11Webidryprimary forestNA	NA	NA	NA	NA	coleoptera	adult	7.23	4.47	1.3	75.67052271	hard	intermediate	terrestrial
19-03-2017	dry	Webi	primary forest	pitfall	06:30	NA	PF12	NA	PF12Webidryprimary forestNA	NA	NA	NA	NA	aranae	adult	0.5	0.5	NA	0.06547619	soft	sedentary	terrestrial
19-03-2017	dry	Webi	primary forest	pitfall	06:30	NA	PF12	NA	PF12Webidryprimary forestNA	NA	NA	NA	NA	aranae	adult	17.55	5.9	NA	320.0033571	soft	sedentary	terrestrial
19-03-2017	dry	Webi	primary forest	pitfall	06:30	NA	PF12	NA	PF12Webidryprimary forestNA	NA	NA	NA	NA	formicidae	adult	2.1	1.5	1	2.475	hard	intermediate	terrestrial
19-03-2017	dry	Webi	primary forest	pitfall	06:30	NA	PF12	NA	PF12Webidryprimary forestNA	NA	NA	NA	NA	orthoptera	adult	3.5	2.2	NA	8.873333333	intermediate	evasive	terrestrial
19-03-2017	dry	Webi	primary forest	pitfall	06:30	NA	PF13	NA	PF13Webidryprimary forestNA	NA	NA	NA	NA	formicidae	adult	1	1	1	0.523809524	hard	intermediate	terrestrial
19-03-2017	dry	Webi	primary forest	pitfall	06:30	NA	PF14	NA	PF14Webidryprimary forestNA	NA	NA	NA	NA	formicidae	adult	6.13	1.88	1	11.3487901	hard	intermediate	terrestrial
19-03-2017	dry	Webi	primary forest	pitfall	06:30	NA	PF14	NA	PF14Webidryprimary forestNA	NA	NA	NA	NA	formicidae	adult	6.13	1.88	1	11.3487901	hard	intermediate	terrestrial
19-03-2017	dry	Webi	primary forest	pitfall	06:30	NA	PF15	NA	PF15Webidryprimary forestNA	NA	NA	NA	NA	orthoptera	adult	1.7	1.1	NA	1.07747619	intermediate	evasive	terrestrial
19-03-2017	dry	Webi	secondary forest	pitfall	07:00	NA	PF11	NA	PF11Webidrysecondary forestNA	NA	NA	NA	NA	aranae	adult	17.55	5.9	NA	320.0033571	soft	sedentary	terrestrial
19-03-2017	dry	Webi	secondary forest	pitfall	07:00	NA	PF11	NA	PF11Webidrysecondary forestNA	NA	NA	NA	NA	aranae	adult	17.55	5.9	NA	320.0033571	soft	sedentary	terrestrial
19-03-2017	dry	Webi	secondary forest	pitfall	07:00	NA	PF12	NA	PF12Webidrysecondary forestNA	NA	NA	NA	NA	aranae	adult	17.55	5.9	NA	320.0033571	soft	sedentary	terrestrial
19-03-2017	dry	Webi	secondary forest	pitfall	07:00	NA	PF12	NA	PF12Webidrysecondary forestNA	NA	NA	NA	NA	formicidae	adult	9.27	2.41	1.67	28.20247414	hard	intermediate	terrestrial
19-03-2017	dry	Webi	secondary forest	pitfall	07:00	NA	PF12	NA	PF12Webidrysecondary forestNA	NA	NA	NA	NA	formicidae	adult	9.27	2.41	1.67	28.20247414	hard	intermediate	terrestrial
19-03-2017	dry	Webi	secondary forest	pitfall	07:00	NA	PF13	NA	PF13Webidrysecondary forestNA	NA	NA	NA	NA	orthoptera	adult	18.25	8.25	NA	650.6450893	intermediate	evasive	terrestrial
19-03-2017	dry	Webi	secondary forest	pitfall	07:00	NA	PF13	NA	PF13Webidrysecondary forestNA	NA	NA	NA	NA	orthoptera	adult	18.25	8.25	NA	650.6450893	intermediate	evasive	terrestrial
19-03-2017	dry	Webi	secondary forest	pitfall	07:00	NA	PF13	NA	PF13Webidrysecondary forestNA	NA	NA	NA	NA	orthoptera	adult	18.25	8.25	NA	650.6450893	intermediate	evasive	terrestrial
19-03-2017	dry	Webi	secondary forest	pitfall	07:00	NA	PF13	NA	PF13Webidrysecondary forestNA	NA	NA	NA	NA	orthoptera	adult	18.25	8.25	NA	650.6450893	intermediate	evasive	terrestrial
19-03-2017	dry	Webi	secondary forest	pitfall	07:00	NA	PF13	NA	PF13Webidrysecondary forestNA	NA	NA	NA	NA	orthoptera	adult	18.25	8.25	NA	650.6450893	intermediate	evasive	terrestrial
19-03-2017	dry	Webi	secondary forest	pitfall	07:00	NA	PF13	NA	PF13Webidrysecondary forestNA	NA	NA	NA	NA	formicidae	adult	9.27	2.41	1.67	28.20247414	hard	intermediate	terrestrial
19-03-2017	dry	Webi	secondary forest	pitfall	07:00	NA	PF13	NA	PF13Webidrysecondary forestNA	NA	NA	NA	NA	formicidae	adult	9.27	2.41	1.67	28.20247414	hard	intermediate	terrestrial
19-03-2017	dry	Webi	secondary forest	pitfall	07:00	NA	PF13	NA	PF13Webidrysecondary forestNA	NA	NA	NA	NA	formicidae	adult	9.27	2.41	1.67	28.20247414	hard	intermediate	terrestrial
19-03-2017	dry	Webi	secondary forest	pitfall	07:00	NA	PF13	NA	PF13Webidrysecondary forestNA	NA	NA	NA	NA	formicidae	adult	9.27	2.41	1.67	28.20247414	hard	intermediate	terrestrial
19-03-2017	dry	Webi	secondary forest	pitfall	07:00	NA	PF13	NA	PF13Webidrysecondary forestNA	NA	NA	NA	NA	hemiptera	adult	5.43	3.22	0.8	29.490692	soft	intermediate	terrestrial
19-03-2017	dry	Webi	secondary forest	pitfall	07:00	NA	PF14	NA	PF14Webidrysecondary forestNA	NA	NA	NA	NA	aranae	adult	17.55	5.9	NA	320.0033571	soft	sedentary	terrestrial
19-03-2017	dry	Webi	secondary forest	pitfall	07:00	NA	PF15	NA	PF15Webidrysecondary forestNA	NA	NA	NA	NA	none	NA	NA	NA	NA	NA	NA	NA	NA
19-03-2017	dry	Webi	secondary forest	pitfall	18:00	NA	PF16	NA	PF16Webidrysecondary forestNA	NA	NA	NA	NA	aranae	adult	0.5	0.5	NA	0.06547619	soft	sedentary	terrestrial
19-03-2017	dry	Webi	secondary forest	pitfall	18:00	NA	PF16	NA	PF16Webidrysecondary forestNA	NA	NA	NA	NA	formicidae	adult	2.1	1.5	1	2.475	hard	intermediate	terrestrial
19-03-2017	dry	Webi	secondary forest	pitfall	18:00	NA	PF16	NA	PF16Webidrysecondary forestNA	NA	NA	NA	NA	diptera	adult	1.5	1	1	0.785714286	soft	evasive	terrestrial
19-03-2017	dry	Webi	secondary forest	pitfall	18:00	NA	PF17	NA	PF17Webidrysecondary forestNA	NA	NA	NA	NA	none	NA	NA	NA	NA	NA	NA	NA	NA
19-03-2017	dry	Webi	secondary forest	pitfall	18:00	NA	PF18	NA	PF18Webidrysecondary forestNA	NA	NA	NA	NA	formicidae	adult	2.1	1.5	1	2.475	hard	intermediate	terrestrial
19-03-2017	dry	Webi	secondary forest	pitfall	18:00	NA	PF19	NA	PF19Webidrysecondary forestNA	NA	NA	NA	NA	formicidae	adult	2.1	1.5	1	2.475	hard	intermediate	terrestrial
19-03-2017	dry	Webi	secondary forest	pitfall	18:00	NA	PF19	NA	PF19Webidrysecondary forestNA	NA	NA	NA	NA	formicidae	adult	2.1	1.5	1	2.475	hard	intermediate	terrestrial
19-03-2017	dry	Webi	secondary forest	pitfall	18:00	NA	PF19	NA	PF19Webidrysecondary forestNA	NA	NA	NA	NA	diptera	adult	1.5	1	1	0.785714286	soft	evasive	terrestrial
19-03-2017	dry	Webi	secondary forest	pitfall	18:00	NA	PF20	NA	PF20Webidrysecondary forestNA	NA	NA	NA	NA	hemiptera	adult	5.43	3.22	0.8	29.490692	soft	intermediate	terrestrial
19-03-2017	dry	Webi	primary forest	pitfall	18:30	NA	PF16	NA	PF16Webidryprimary forestNA	NA	NA	NA	NA	formicidae	adult	2.1	1.5	1	2.475	hard	intermediate	terrestrial
19-03-2017	dry	Webi	primary forest	pitfall	18:30	NA	PF16	NA	PF16Webidryprimary forestNA	NA	NA	NA	NA	formicidae	adult	2.1	1.5	1	2.475	hard	intermediate	terrestrial
19-03-2017	dry	Webi	primary forest	pitfall	18:30	NA	PF16	NA	PF16Webidryprimary forestNA	NA	NA	NA	NA	formicidae	adult	2.1	1.5	1	2.475	hard	intermediate	terrestrial
19-03-2017	dry	Webi	primary forest	pitfall	18:30	NA	PF16	NA	PF16Webidryprimary forestNA	NA	NA	NA	NA	formicidae	adult	2.1	1.5	1	2.475	hard	intermediate	terrestrial
19-03-2017	dry	Webi	primary forest	pitfall	18:30	NA	PF16	NA	PF16Webidryprimary forestNA	NA	NA	NA	NA	formicidae	adult	2.1	1.5	1	2.475	hard	intermediate	terrestrial
19-03-2017	dry	Webi	primary forest	pitfall	18:30	NA	PF16	NA	PF16Webidryprimary forestNA	NA	NA	NA	NA	formicidae	adult	2.1	1.5	1	2.475	hard	intermediate	terrestrial
19-03-2017	dry	Webi	primary forest	pitfall	18:30	NA	PF16	NA	PF16Webidryprimary forestNA	NA	NA	NA	NA	formicidae	adult	2.1	1.5	1	2.475	hard	intermediate	terrestrial
19-03-2017	dry	Webi	primary forest	pitfall	18:30	NA	PF16	NA	PF16Webidryprimary forestNA	NA	NA	NA	NA	formicidae	adult	2.1	1.5	1	2.475	hard	intermediate	terrestrial
19-03-2017	dry	Webi	primary forest	pitfall	18:30	NA	PF16	NA	PF16Webidryprimary forestNA	NA	NA	NA	NA	formicidae	adult	2.1	1.5	1	2.475	hard	intermediate	terrestrial
19-03-2017	dry	Webi	primary forest	pitfall	18:30	NA	PF16	NA	PF16Webidryprimary forestNA	NA	NA	NA	NA	formicidae	adult	2.1	1.5	1	2.475	hard	intermediate	terrestrial
19-03-2017	dry	Webi	primary forest	pitfall	18:30	NA	PF16	NA	PF16Webidryprimary forestNA	NA	NA	NA	NA	formicidae	adult	2.1	1.5	1	2.475	hard	intermediate	terrestrial
19-03-2017	dry	Webi	primary forest	pitfall	18:30	NA	PF16	NA	PF16Webidryprimary forestNA	NA	NA	NA	NA	formicidae	adult	2.1	1.5	1	2.475	hard	intermediate	terrestrial
19-03-2017	dry	Webi	primary forest	pitfall	18:30	NA	PF16	NA	PF16Webidryprimary forestNA	NA	NA	NA	NA	formicidae	adult	2.1	1.5	1	2.475	hard	intermediate	terrestrial
19-03-2017	dry	Webi	primary forest	pitfall	18:30	NA	PF16	NA	PF16Webidryprimary forestNA	NA	NA	NA	NA	formicidae	adult	2.1	1.5	1	2.475	hard	intermediate	terrestrial
19-03-2017	dry	Webi	primary forest	pitfall	18:30	NA	PF16	NA	PF16Webidryprimary forestNA	NA	NA	NA	NA	formicidae	adult	2.1	1.5	1	2.475	hard	intermediate	terrestrial
19-03-2017	dry	Webi	primary forest	pitfall	18:30	NA	PF16	NA	PF16Webidryprimary forestNA	NA	NA	NA	NA	formicidae	adult	2.1	1.5	1	2.475	hard	intermediate	terrestrial
19-03-2017	dry	Webi	primary forest	pitfall	18:30	NA	PF16	NA	PF16Webidryprimary forestNA	NA	NA	NA	NA	diptera	adult	1.5	1	1	0.785714286	soft	evasive	terrestrial
19-03-2017	dry	Webi	primary forest	pitfall	18:30	NA	PF16	NA	PF16Webidryprimary forestNA	NA	NA	NA	NA	diptera	adult	1.5	1	1	0.785714286	soft	evasive	terrestrial
19-03-2017	dry	Webi	primary forest	pitfall	18:30	NA	PF16	NA	PF16Webidryprimary forestNA	NA	NA	NA	NA	diptera	adult	1.5	1	1	0.785714286	soft	evasive	terrestrial
19-03-2017	dry	Webi	primary forest	pitfall	18:30	NA	PF16	NA	PF16Webidryprimary forestNA	NA	NA	NA	NA	hemiptera	adult	5.43	3.22	0.8	29.490692	soft	intermediate	terrestrial
19-03-2017	dry	Webi	primary forest	pitfall	18:30	NA	PF17	NA	PF17Webidryprimary forestNA	NA	NA	NA	NA	coleoptera	adult	3.91	1.06	NA	2.30123981	hard	intermediate	terrestrial
19-03-2017	dry	Webi	primary forest	pitfall	18:30	NA	PF17	NA	PF17Webidryprimary forestNA	NA	NA	NA	NA	diptera	adult	1.5	1	1	0.785714286	soft	evasive	terrestrial
19-03-2017	dry	Webi	primary forest	pitfall	18:30	NA	PF17	NA	PF17Webidryprimary forestNA	NA	NA	NA	NA	formicidae	adult	6.13	1.88	1	11.3487901	hard	intermediate	terrestrial
19-03-2017	dry	Webi	primary forest	pitfall	18:30	NA	PF17	NA	PF17Webidryprimary forestNA	NA	NA	NA	NA	aranae	adult	17.55	5.9	NA	320.0033571	soft	sedentary	terrestrial
19-03-2017	dry	Webi	primary forest	pitfall	18:30	NA	PF17	NA	PF17Webidryprimary forestNA	NA	NA	NA	NA	aranae	adult	17.55	5.9	NA	320.0033571	soft	sedentary	terrestrial
19-03-2017	dry	Webi	primary forest	pitfall	18:30	NA	PF17	NA	PF17Webidryprimary forestNA	NA	NA	NA	NA	orthoptera	adult	18.25	8.25	NA	650.6450893	intermediate	evasive	terrestrial
19-03-2017	dry	Webi	primary forest	pitfall	18:30	NA	PF17	NA	PF17Webidryprimary forestNA	NA	NA	NA	NA	orthoptera	adult	18.25	8.25	NA	650.6450893	intermediate	evasive	terrestrial
19-03-2017	dry	Webi	primary forest	pitfall	18:30	NA	PF18	NA	PF18Webidryprimary forestNA	NA	NA	NA	NA	coleoptera	adult	7.23	4.47	1.3	75.67052271	hard	intermediate	terrestrial
19-03-2017	dry	Webi	primary forest	pitfall	18:30	NA	PF18	NA	PF18Webidryprimary forestNA	NA	NA	NA	NA	coleoptera	adult	7.23	4.47	1.3	75.67052271	hard	intermediate	terrestrial
19-03-2017	dry	Webi	primary forest	pitfall	18:30	NA	PF18	NA	PF18Webidryprimary forestNA	NA	NA	NA	NA	orthoptera	adult	18.25	8.25	NA	650.6450893	intermediate	evasive	terrestrial
19-03-2017	dry	Webi	primary forest	pitfall	18:30	NA	PF18	NA	PF18Webidryprimary forestNA	NA	NA	NA	NA	orthoptera	adult	18.25	8.25	NA	650.6450893	intermediate	evasive	terrestrial
19-03-2017	dry	Webi	primary forest	pitfall	18:30	NA	PF18	NA	PF18Webidryprimary forestNA	NA	NA	NA	NA	dermaptera	adult	14.51	2.4	NA	43.77874286	soft	intermediate	terrestrial
19-03-2017	dry	Webi	primary forest	pitfall	18:30	NA	PF18	NA	PF18Webidryprimary forestNA	NA	NA	NA	NA	formicidae	adult	2.1	1.5	1	2.475	hard	intermediate	terrestrial
19-03-2017	dry	Webi	primary forest	pitfall	18:30	NA	PF18	NA	PF18Webidryprimary forestNA	NA	NA	NA	NA	formicidae	adult	2.1	1.5	1	2.475	hard	intermediate	terrestrial
19-03-2017	dry	Webi	primary forest	pitfall	18:30	NA	PF18	NA	PF18Webidryprimary forestNA	NA	NA	NA	NA	formicidae	adult	2.1	1.5	1	2.475	hard	intermediate	terrestrial
19-03-2017	dry	Webi	primary forest	pitfall	18:30	NA	PF18	NA	PF18Webidryprimary forestNA	NA	NA	NA	NA	formicidae	adult	2.1	1.5	1	2.475	hard	intermediate	terrestrial
19-03-2017	dry	Webi	primary forest	pitfall	18:30	NA	PF18	NA	PF18Webidryprimary forestNA	NA	NA	NA	NA	formicidae	adult	2.1	1.5	1	2.475	hard	intermediate	terrestrial
19-03-2017	dry	Webi	primary forest	pitfall	18:30	NA	PF18	NA	PF18Webidryprimary forestNA	NA	NA	NA	NA	formicidae	adult	2.1	1.5	1	2.475	hard	intermediate	terrestrial
19-03-2017	dry	Webi	primary forest	pitfall	18:30	NA	PF18	NA	PF18Webidryprimary forestNA	NA	NA	NA	NA	formicidae	adult	2.1	1.5	1	2.475	hard	intermediate	terrestrial
19-03-2017	dry	Webi	primary forest	pitfall	18:30	NA	PF18	NA	PF18Webidryprimary forestNA	NA	NA	NA	NA	formicidae	adult	2.1	1.5	1	2.475	hard	intermediate	terrestrial
19-03-2017	dry	Webi	primary forest	pitfall	18:30	NA	PF18	NA	PF18Webidryprimary forestNA	NA	NA	NA	NA	formicidae	adult	2.1	1.5	1	2.475	hard	intermediate	terrestrial
19-03-2017	dry	Webi	primary forest	pitfall	18:30	NA	PF18	NA	PF18Webidryprimary forestNA	NA	NA	NA	NA	formicidae	adult	2.1	1.5	1	2.475	hard	intermediate	terrestrial
19-03-2017	dry	Webi	primary forest	pitfall	18:30	NA	PF18	NA	PF18Webidryprimary forestNA	NA	NA	NA	NA	formicidae	adult	2.1	1.5	1	2.475	hard	intermediate	terrestrial
19-03-2017	dry	Webi	primary forest	pitfall	18:30	NA	PF18	NA	PF18Webidryprimary forestNA	NA	NA	NA	NA	formicidae	adult	2.1	1.5	1	2.475	hard	intermediate	terrestrial
19-03-2017	dry	Webi	primary forest	pitfall	18:30	NA	PF18	NA	PF18Webidryprimary forestNA	NA	NA	NA	NA	formicidae	adult	2.1	1.5	1	2.475	hard	intermediate	terrestrial
19-03-2017	dry	Webi	primary forest	pitfall	18:30	NA	PF18	NA	PF18Webidryprimary forestNA	NA	NA	NA	NA	formicidae	adult	2.1	1.5	1	2.475	hard	intermediate	terrestrial
19-03-2017	dry	Webi	primary forest	pitfall	18:30	NA	PF18	NA	PF18Webidryprimary forestNA	NA	NA	NA	NA	formicidae	adult	2.1	1.5	1	2.475	hard	intermediate	terrestrial
19-03-2017	dry	Webi	primary forest	pitfall	18:30	NA	PF18	NA	PF18Webidryprimary forestNA	NA	NA	NA	NA	formicidae	adult	2.1	1.5	1	2.475	hard	intermediate	terrestrial
19-03-2017	dry	Webi	primary forest	pitfall	18:30	NA	PF18	NA	PF18Webidryprimary forestNA	NA	NA	NA	NA	formicidae	adult	2.1	1.5	1	2.475	hard	intermediate	terrestrial
19-03-2017	dry	Webi	primary forest	pitfall	18:30	NA	PF18	NA	PF18Webidryprimary forestNA	NA	NA	NA	NA	formicidae	adult	2.1	1.5	1	2.475	hard	intermediate	terrestrial
19-03-2017	dry	Webi	primary forest	pitfall	18:30	NA	PF18	NA	PF18Webidryprimary forestNA	NA	NA	NA	NA	formicidae	adult	2.1	1.5	1	2.475	hard	intermediate	terrestrial
19-03-2017	dry	Webi	primary forest	pitfall	18:30	NA	PF18	NA	PF18Webidryprimary forestNA	NA	NA	NA	NA	formicidae	adult	2.1	1.5	1	2.475	hard	intermediate	terrestrial
19-03-2017	dry	Webi	primary forest	pitfall	18:30	NA	PF18	NA	PF18Webidryprimary forestNA	NA	NA	NA	NA	formicidae	adult	2.1	1.5	1	2.475	hard	intermediate	terrestrial
19-03-2017	dry	Webi	primary forest	pitfall	18:30	NA	PF18	NA	PF18Webidryprimary forestNA	NA	NA	NA	NA	formicidae	adult	2.1	1.5	1	2.475	hard	intermediate	terrestrial
19-03-2017	dry	Webi	primary forest	pitfall	18:30	NA	PF18	NA	PF18Webidryprimary forestNA	NA	NA	NA	NA	formicidae	adult	2.1	1.5	1	2.475	hard	intermediate	terrestrial
19-03-2017	dry	Webi	primary forest	pitfall	18:30	NA	PF18	NA	PF18Webidryprimary forestNA	NA	NA	NA	NA	formicidae	adult	2.1	1.5	1	2.475	hard	intermediate	terrestrial
19-03-2017	dry	Webi	primary forest	pitfall	18:30	NA	PF18	NA	PF18Webidryprimary forestNA	NA	NA	NA	NA	formicidae	adult	2.1	1.5	1	2.475	hard	intermediate	terrestrial
19-03-2017	dry	Webi	primary forest	pitfall	18:30	NA	PF18	NA	PF18Webidryprimary forestNA	NA	NA	NA	NA	formicidae	adult	2.1	1.5	1	2.475	hard	intermediate	terrestrial
19-03-2017	dry	Webi	primary forest	pitfall	18:30	NA	PF18	NA	PF18Webidryprimary forestNA	NA	NA	NA	NA	formicidae	adult	2.1	1.5	1	2.475	hard	intermediate	terrestrial
19-03-2017	dry	Webi	primary forest	pitfall	18:30	NA	PF18	NA	PF18Webidryprimary forestNA	NA	NA	NA	NA	formicidae	adult	2.1	1.5	1	2.475	hard	intermediate	terrestrial
19-03-2017	dry	Webi	primary forest	pitfall	18:30	NA	PF18	NA	PF18Webidryprimary forestNA	NA	NA	NA	NA	formicidae	adult	2.1	1.5	1	2.475	hard	intermediate	terrestrial
19-03-2017	dry	Webi	primary forest	pitfall	18:30	NA	PF18	NA	PF18Webidryprimary forestNA	NA	NA	NA	NA	formicidae	adult	2.1	1.5	1	2.475	hard	intermediate	terrestrial
19-03-2017	dry	Webi	primary forest	pitfall	18:30	NA	PF18	NA	PF18Webidryprimary forestNA	NA	NA	NA	NA	formicidae	adult	2.1	1.5	1	2.475	hard	intermediate	terrestrial
19-03-2017	dry	Webi	primary forest	pitfall	18:30	NA	PF18	NA	PF18Webidryprimary forestNA	NA	NA	NA	NA	formicidae	adult	2.1	1.5	1	2.475	hard	intermediate	terrestrial
19-03-2017	dry	Webi	primary forest	pitfall	18:30	NA	PF18	NA	PF18Webidryprimary forestNA	NA	NA	NA	NA	formicidae	adult	2.1	1.5	1	2.475	hard	intermediate	terrestrial
19-03-2017	dry	Webi	primary forest	pitfall	18:30	NA	PF18	NA	PF18Webidryprimary forestNA	NA	NA	NA	NA	formicidae	adult	2.1	1.5	1	2.475	hard	intermediate	terrestrial
19-03-2017	dry	Webi	primary forest	pitfall	18:30	NA	PF18	NA	PF18Webidryprimary forestNA	NA	NA	NA	NA	formicidae	adult	2.1	1.5	1	2.475	hard	intermediate	terrestrial
19-03-2017	dry	Webi	primary forest	pitfall	18:30	NA	PF18	NA	PF18Webidryprimary forestNA	NA	NA	NA	NA	formicidae	adult	2.1	1.5	1	2.475	hard	intermediate	terrestrial
19-03-2017	dry	Webi	primary forest	pitfall	18:30	NA	PF18	NA	PF18Webidryprimary forestNA	NA	NA	NA	NA	formicidae	adult	2.1	1.5	1	2.475	hard	intermediate	terrestrial
19-03-2017	dry	Webi	primary forest	pitfall	18:30	NA	PF18	NA	PF18Webidryprimary forestNA	NA	NA	NA	NA	formicidae	adult	2.1	1.5	1	2.475	hard	intermediate	terrestrial
19-03-2017	dry	Webi	primary forest	pitfall	18:30	NA	PF18	NA	PF18Webidryprimary forestNA	NA	NA	NA	NA	formicidae	adult	2.1	1.5	1	2.475	hard	intermediate	terrestrial
19-03-2017	dry	Webi	primary forest	pitfall	18:30	NA	PF18	NA	PF18Webidryprimary forestNA	NA	NA	NA	NA	formicidae	adult	2.1	1.5	1	2.475	hard	intermediate	terrestrial
19-03-2017	dry	Webi	primary forest	pitfall	18:30	NA	PF19	NA	PF19Webidryprimary forestNA	NA	NA	NA	NA	unidentified	adult	NA	NA	NA	NA	NA	NA	NA
19-03-2017	dry	Webi	primary forest	pitfall	18:30	NA	PF19	NA	PF19Webidryprimary forestNA	NA	NA	NA	NA	isoptera	adult	2.5	1.03	0.9	1.38927381	soft	sedentary	terrestrial
19-03-2017	dry	Webi	primary forest	pitfall	18:30	NA	PF20	NA	PF20Webidryprimary forestNA	NA	NA	NA	NA	coleoptera	adult	0.5	1	1	0.261904762	hard	intermediate	terrestrial
19-03-2017	dry	Webi	primary forest	pitfall	18:30	NA	PF20	NA	PF20Webidryprimary forestNA	NA	NA	NA	NA	formicidae	adult	6.13	1.88	1	11.3487901	hard	intermediate	terrestrial
20-03-2017	dry	Webi	secondary forest	pitfall	07:00	NA	PF21	NA	PF21Webidrysecondary forestNA	NA	NA	NA	NA	isoptera	adult	2.5	1.03	0.9	1.38927381	soft	sedentary	terrestrial
20-03-2017	dry	Webi	secondary forest	pitfall	07:00	NA	PF21	NA	PF21Webidrysecondary forestNA	NA	NA	NA	NA	formicidae	adult	2.1	1.5	1	2.475	hard	intermediate	terrestrial
20-03-2017	dry	Webi	secondary forest	pitfall	07:00	NA	PF22	NA	PF22Webidrysecondary forestNA	NA	NA	NA	NA	none	NA	NA	NA	NA	NA	NA	NA	NA
20-03-2017	dry	Webi	secondary forest	pitfall	07:00	NA	PF23	NA	PF23Webidrysecondary forestNA	NA	NA	NA	NA	orthoptera	adult	12.58	3.56	NA	83.51298895	intermediate	evasive	terrestrial
20-03-2017	dry	Webi	secondary forest	pitfall	07:00	NA	PF23	NA	PF23Webidrysecondary forestNA	NA	NA	NA	NA	orthoptera	adult	3.5	2.2	NA	8.873333333	intermediate	evasive	terrestrial
20-03-2017	dry	Webi	secondary forest	pitfall	07:00	NA	PF24	NA	PF24Webidrysecondary forestNA	NA	NA	NA	NA	orthoptera	adult	3.5	2.2	NA	8.873333333	intermediate	evasive	terrestrial
20-03-2017	dry	Webi	secondary forest	pitfall	07:00	NA	PF25	NA	PF25Webidrysecondary forestNA	NA	NA	NA	NA	aranae	adult	17.55	5.9	NA	320.0033571	soft	sedentary	terrestrial
20-03-2017	dry	Webi	secondary forest	pitfall	07:00	NA	PF25	NA	PF25Webidrysecondary forestNA	NA	NA	NA	NA	diptera	adult	1.5	1	1	0.785714286	soft	evasive	terrestrial
20-03-2017	dry	Webi	primary forest	pitfall	07:30	NA	PF21	NA	PF21Webidryprimary forestNA	NA	NA	NA	NA	coleoptera	adult	7.23	4.47	1.3	75.67052271	hard	intermediate	terrestrial
20-03-2017	dry	Webi	primary forest	pitfall	07:30	NA	PF21	NA	PF21Webidryprimary forestNA	NA	NA	NA	NA	formicidae	adult	2.1	1.5	1	2.475	hard	intermediate	terrestrial
20-03-2017	dry	Webi	primary forest	pitfall	07:30	NA	PF21	NA	PF21Webidryprimary forestNA	NA	NA	NA	NA	formicidae	adult	2.1	1.5	1	2.475	hard	intermediate	terrestrial
20-03-2017	dry	Webi	primary forest	pitfall	07:30	NA	PF21	NA	PF21Webidryprimary forestNA	NA	NA	NA	NA	formicidae	adult	2.1	1.5	1	2.475	hard	intermediate	terrestrial
20-03-2017	dry	Webi	primary forest	pitfall	07:30	NA	PF21	NA	PF21Webidryprimary forestNA	NA	NA	NA	NA	formicidae	adult	2.1	1.5	1	2.475	hard	intermediate	terrestrial
20-03-2017	dry	Webi	primary forest	pitfall	07:30	NA	PF21	NA	PF21Webidryprimary forestNA	NA	NA	NA	NA	formicidae	adult	2.1	1.5	1	2.475	hard	intermediate	terrestrial
20-03-2017	dry	Webi	primary forest	pitfall	07:30	NA	PF21	NA	PF21Webidryprimary forestNA	NA	NA	NA	NA	formicidae	adult	2.1	1.5	1	2.475	hard	intermediate	terrestrial
20-03-2017	dry	Webi	primary forest	pitfall	07:30	NA	PF21	NA	PF21Webidryprimary forestNA	NA	NA	NA	NA	formicidae	adult	2.1	1.5	1	2.475	hard	intermediate	terrestrial
20-03-2017	dry	Webi	primary forest	pitfall	07:30	NA	PF21	NA	PF21Webidryprimary forestNA	NA	NA	NA	NA	formicidae	adult	2.1	1.5	1	2.475	hard	intermediate	terrestrial
20-03-2017	dry	Webi	primary forest	pitfall	07:30	NA	PF21	NA	PF21Webidryprimary forestNA	NA	NA	NA	NA	formicidae	adult	2.1	1.5	1	2.475	hard	intermediate	terrestrial
20-03-2017	dry	Webi	primary forest	pitfall	07:30	NA	PF21	NA	PF21Webidryprimary forestNA	NA	NA	NA	NA	formicidae	adult	2.1	1.5	1	2.475	hard	intermediate	terrestrial
20-03-2017	dry	Webi	primary forest	pitfall	07:30	NA	PF21	NA	PF21Webidryprimary forestNA	NA	NA	NA	NA	formicidae	adult	2.1	1.5	1	2.475	hard	intermediate	terrestrial
20-03-2017	dry	Webi	primary forest	pitfall	07:30	NA	PF21	NA	PF21Webidryprimary forestNA	NA	NA	NA	NA	formicidae	adult	2.1	1.5	1	2.475	hard	intermediate	terrestrial
20-03-2017	dry	Webi	primary forest	pitfall	07:30	NA	PF22	NA	PF22Webidryprimary forestNA	NA	NA	NA	NA	orthoptera	adult	12.58	3.56	NA	83.51298895	intermediate	evasive	terrestrial
20-03-2017	dry	Webi	primary forest	pitfall	07:30	NA	PF22	NA	PF22Webidryprimary forestNA	NA	NA	NA	NA	diptera	adult	1.5	1	1	0.785714286	soft	evasive	terrestrial
20-03-2017	dry	Webi	primary forest	pitfall	07:30	NA	PF23	NA	PF23Webidryprimary forestNA	NA	NA	NA	NA	formicidae	adult	2.1	1.5	1	2.475	hard	intermediate	terrestrial
20-03-2017	dry	Webi	primary forest	pitfall	07:30	NA	PF23	NA	PF23Webidryprimary forestNA	NA	NA	NA	NA	formicidae	adult	2.1	1.5	1	2.475	hard	intermediate	terrestrial
20-03-2017	dry	Webi	primary forest	pitfall	07:30	NA	PF23	NA	PF23Webidryprimary forestNA	NA	NA	NA	NA	formicidae	adult	2.1	1.5	1	2.475	hard	intermediate	terrestrial
20-03-2017	dry	Webi	primary forest	pitfall	07:30	NA	PF23	NA	PF23Webidryprimary forestNA	NA	NA	NA	NA	formicidae	adult	2.1	1.5	1	2.475	hard	intermediate	terrestrial
20-03-2017	dry	Webi	primary forest	pitfall	07:30	NA	PF23	NA	PF23Webidryprimary forestNA	NA	NA	NA	NA	formicidae	adult	2.1	1.5	1	2.475	hard	intermediate	terrestrial
20-03-2017	dry	Webi	primary forest	pitfall	07:30	NA	PF23	NA	PF23Webidryprimary forestNA	NA	NA	NA	NA	formicidae	adult	2.1	1.5	1	2.475	hard	intermediate	terrestrial
20-03-2017	dry	Webi	primary forest	pitfall	07:30	NA	PF24	NA	PF24Webidryprimary forestNA	NA	NA	NA	NA	coleoptera	adult	3.91	1.06	NA	2.30123981	hard	intermediate	terrestrial
20-03-2017	dry	Webi	primary forest	pitfall	07:30	NA	PF24	NA	PF24Webidryprimary forestNA	NA	NA	NA	NA	formicidae	adult	2.1	1.5	1	2.475	hard	intermediate	terrestrial
20-03-2017	dry	Webi	primary forest	pitfall	07:30	NA	PF24	NA	PF24Webidryprimary forestNA	NA	NA	NA	NA	aranae	adult	0.5	0.5	NA	0.06547619	soft	sedentary	terrestrial
20-03-2017	dry	Webi	primary forest	pitfall	07:30	NA	PF25	NA	PF25Webidryprimary forestNA	NA	NA	NA	NA	none	NA	NA	NA	NA	NA	NA	NA	NA
20-03-2017	dry	Webi	secondary forest	pitfall	18:30	NA	PF26	NA	PF26Webidrysecondary forestNA	NA	NA	NA	NA	aranae	adult	17.55	5.9	NA	320.0033571	soft	sedentary	terrestrial
20-03-2017	dry	Webi	secondary forest	pitfall	18:30	NA	PF26	NA	PF26Webidrysecondary forestNA	NA	NA	NA	NA	orthoptera	adult	12.58	3.56	NA	83.51298895	intermediate	evasive	terrestrial
20-03-2017	dry	Webi	secondary forest	pitfall	18:30	NA	PF26	NA	PF26Webidrysecondary forestNA	NA	NA	NA	NA	orthoptera	adult	12.58	3.56	NA	83.51298895	intermediate	evasive	terrestrial
20-03-2017	dry	Webi	secondary forest	pitfall	18:30	NA	PF27	NA	PF27Webidrysecondary forestNA	NA	NA	NA	NA	none	NA	NA	NA	NA	NA	NA	NA	NA
20-03-2017	dry	Webi	secondary forest	pitfall	18:30	NA	PF28	NA	PF28Webidrysecondary forestNA	NA	NA	NA	NA	aranae	adult	17.55	5.9	NA	320.0033571	soft	sedentary	terrestrial
20-03-2017	dry	Webi	secondary forest	pitfall	18:30	NA	PF29	NA	PF29Webidrysecondary forestNA	NA	NA	NA	NA	orthoptera	adult	1.7	1.1	NA	1.07747619	intermediate	evasive	terrestrial
20-03-2017	dry	Webi	secondary forest	pitfall	18:30	NA	PF29	NA	PF29Webidrysecondary forestNA	NA	NA	NA	NA	diptera	adult	1.5	1	1	0.785714286	soft	evasive	terrestrial
20-03-2017	dry	Webi	secondary forest	pitfall	18:30	NA	PF30	NA	PF30Webidrysecondary forestNA	NA	NA	NA	NA	coleoptera	adult	3.91	1.06	NA	2.30123981	hard	intermediate	terrestrial
20-03-2017	dry	Webi	secondary forest	pitfall	18:30	NA	PF30	NA	PF30Webidrysecondary forestNA	NA	NA	NA	NA	orthoptera	adult	3.5	2.2	NA	8.873333333	intermediate	evasive	terrestrial
20-03-2017	dry	Webi	primary forest	pitfall	19:00	NA	PF26	NA	PF26Webidryprimary forestNA	NA	NA	NA	NA	none	NA	NA	NA	NA	NA	NA	NA	NA
20-03-2017	dry	Webi	primary forest	pitfall	19:00	NA	PF27	NA	PF27Webidryprimary forestNA	NA	NA	NA	NA	orthoptera	adult	12.58	3.56	NA	83.51298895	intermediate	evasive	terrestrial
20-03-2017	dry	Webi	primary forest	pitfall	19:00	NA	PF27	NA	PF27Webidryprimary forestNA	NA	NA	NA	NA	orthoptera	adult	1.7	1.1	NA	1.07747619	intermediate	evasive	terrestrial
20-03-2017	dry	Webi	primary forest	pitfall	19:00	NA	PF27	NA	PF27Webidryprimary forestNA	NA	NA	NA	NA	orthoptera	adult	1.7	1.1	NA	1.07747619	intermediate	evasive	terrestrial
20-03-2017	dry	Webi	primary forest	pitfall	19:00	NA	PF27	NA	PF27Webidryprimary forestNA	NA	NA	NA	NA	formicidae	adult	2.1	1.5	1	2.475	hard	intermediate	terrestrial
20-03-2017	dry	Webi	primary forest	pitfall	19:00	NA	PF27	NA	PF27Webidryprimary forestNA	NA	NA	NA	NA	formicidae	adult	2.1	1.5	1	2.475	hard	intermediate	terrestrial
20-03-2017	dry	Webi	primary forest	pitfall	19:00	NA	PF27	NA	PF27Webidryprimary forestNA	NA	NA	NA	NA	formicidae	adult	2.1	1.5	1	2.475	hard	intermediate	terrestrial
20-03-2017	dry	Webi	primary forest	pitfall	19:00	NA	PF27	NA	PF27Webidryprimary forestNA	NA	NA	NA	NA	formicidae	adult	2.1	1.5	1	2.475	hard	intermediate	terrestrial
20-03-2017	dry	Webi	primary forest	pitfall	19:00	NA	PF27	NA	PF27Webidryprimary forestNA	NA	NA	NA	NA	formicidae	adult	2.1	1.5	1	2.475	hard	intermediate	terrestrial
20-03-2017	dry	Webi	primary forest	pitfall	19:00	NA	PF27	NA	PF27Webidryprimary forestNA	NA	NA	NA	NA	formicidae	adult	2.1	1.5	1	2.475	hard	intermediate	terrestrial
20-03-2017	dry	Webi	primary forest	pitfall	19:00	NA	PF27	NA	PF27Webidryprimary forestNA	NA	NA	NA	NA	formicidae	adult	2.1	1.5	1	2.475	hard	intermediate	terrestrial
20-03-2017	dry	Webi	primary forest	pitfall	19:00	NA	PF27	NA	PF27Webidryprimary forestNA	NA	NA	NA	NA	formicidae	adult	2.1	1.5	1	2.475	hard	intermediate	terrestrial
20-03-2017	dry	Webi	primary forest	pitfall	19:00	NA	PF27	NA	PF27Webidryprimary forestNA	NA	NA	NA	NA	formicidae	adult	2.1	1.5	1	2.475	hard	intermediate	terrestrial
20-03-2017	dry	Webi	primary forest	pitfall	19:00	NA	PF27	NA	PF27Webidryprimary forestNA	NA	NA	NA	NA	formicidae	adult	2.1	1.5	1	2.475	hard	intermediate	terrestrial
20-03-2017	dry	Webi	primary forest	pitfall	19:00	NA	PF28	NA	PF28Webidryprimary forestNA	NA	NA	NA	NA	orthoptera	adult	12.58	3.56	NA	83.51298895	intermediate	evasive	terrestrial
20-03-2017	dry	Webi	primary forest	pitfall	19:00	NA	PF28	NA	PF28Webidryprimary forestNA	NA	NA	NA	NA	formicidae	adult	2.1	1.5	1	2.475	hard	intermediate	terrestrial
20-03-2017	dry	Webi	primary forest	pitfall	19:00	NA	PF28	NA	PF28Webidryprimary forestNA	NA	NA	NA	NA	formicidae	adult	2.1	1.5	1	2.475	hard	intermediate	terrestrial
20-03-2017	dry	Webi	primary forest	pitfall	19:00	NA	PF28	NA	PF28Webidryprimary forestNA	NA	NA	NA	NA	formicidae	adult	2.1	1.5	1	2.475	hard	intermediate	terrestrial
20-03-2017	dry	Webi	primary forest	pitfall	19:00	NA	PF28	NA	PF28Webidryprimary forestNA	NA	NA	NA	NA	formicidae	adult	2.1	1.5	1	2.475	hard	intermediate	terrestrial
20-03-2017	dry	Webi	primary forest	pitfall	19:00	NA	PF28	NA	PF28Webidryprimary forestNA	NA	NA	NA	NA	formicidae	adult	2.1	1.5	1	2.475	hard	intermediate	terrestrial
20-03-2017	dry	Webi	primary forest	pitfall	19:00	NA	PF28	NA	PF28Webidryprimary forestNA	NA	NA	NA	NA	formicidae	adult	2.1	1.5	1	2.475	hard	intermediate	terrestrial
20-03-2017	dry	Webi	primary forest	pitfall	19:00	NA	PF28	NA	PF28Webidryprimary forestNA	NA	NA	NA	NA	formicidae	adult	2.1	1.5	1	2.475	hard	intermediate	terrestrial
20-03-2017	dry	Webi	primary forest	pitfall	19:00	NA	PF28	NA	PF28Webidryprimary forestNA	NA	NA	NA	NA	diptera	adult	1.5	1	1	0.785714286	soft	evasive	terrestrial
20-03-2017	dry	Webi	primary forest	pitfall	19:00	NA	PF29	NA	PF29Webidryprimary forestNA	NA	NA	NA	NA	orthoptera	adult	12.58	3.56	NA	83.51298895	intermediate	evasive	terrestrial
20-03-2017	dry	Webi	primary forest	pitfall	19:00	NA	PF29	NA	PF29Webidryprimary forestNA	NA	NA	NA	NA	orthoptera	adult	1.7	1.1	NA	1.07747619	intermediate	evasive	terrestrial
20-03-2017	dry	Webi	primary forest	pitfall	19:00	NA	PF29	NA	PF29Webidryprimary forestNA	NA	NA	NA	NA	orthoptera	adult	1.7	1.1	NA	1.07747619	intermediate	evasive	terrestrial
20-03-2017	dry	Webi	primary forest	pitfall	19:00	NA	PF30	NA	PF30Webidryprimary forestNA	NA	NA	NA	NA	orthoptera	adult	3.5	2.2	NA	8.873333333	intermediate	evasive	terrestrial
20-03-2017	dry	Webi	primary forest	pitfall	19:00	NA	PF30	NA	PF30Webidryprimary forestNA	NA	NA	NA	NA	orthoptera	adult	3.5	2.2	NA	8.873333333	intermediate	evasive	terrestrial
20-03-2017	dry	Webi	primary forest	pitfall	19:00	NA	PF30	NA	PF30Webidryprimary forestNA	NA	NA	NA	NA	formicidae	adult	6.13	1.88	1	11.3487901	hard	intermediate	terrestrial
20-03-2017	dry	Webi	primary forest	pitfall	19:00	NA	PF30	NA	PF30Webidryprimary forestNA	NA	NA	NA	NA	diptera	adult	7.49	3.45	NA	46.697475	soft	evasive	terrestrial
02-04-2017	dry	Karmatang	plantation	flushing	19:00	Limnonectes sp.	LT1	0	LT1Karmatangdryplantation0	NA	47.58	47.92	16.32	hemiptera	adult	12.21	3.36	2.2	72.205056	soft	intermediate	terrestrial
02-04-2017	dry	Karmatang	plantation	flushing	19:00	Limnonectes sp.	LT3	0	LT3Karmatangdryplantation0	NA	48.24	17.9	17.9	none	NA	NA	NA	NA	NA	NA	NA	NA
02-04-2017	dry	Karmatang	plantation	flushing	19:00	Hoplobatrachus tigerinus	T17	0	T17Karmatangdryplantation0	NA	81.88	27.71	27.16	formicidae	adult	NA	NA	NA	NA	hard	intermediate	terrestrial
02-04-2017	dry	Karmatang	plantation	flushing	19:00	Hoplobatrachus tigerinus	T18	0	T18Karmatangdryplantation0	F	117.66	39.53	39.53	orthoptera	adult	NA	NA	NA	NA	intermediate	evasive	terrestrial
02-04-2017	dry	Karmatang	plantation	flushing	19:00	Hoplobatrachus tigerinus	T18	0	T18Karmatangdryplantation0	F	117.66	39.53	39.53	orthoptera	adult	NA	NA	NA	NA	intermediate	evasive	terrestrial
02-04-2017	dry	Karmatang	plantation	flushing	19:00	Hoplobatrachus tigerinus	T18	0	T18Karmatangdryplantation0	F	117.66	39.53	39.53	odonata	adult	NA	NA	NA	NA	intermediate	evasive	T/A
02-04-2017	dry	Karmatang	plantation	flushing	19:00	Hoplobatrachus tigerinus	T31	0	T31Karmatangdryplantation0	F	125.04	42.57	42.57	orthoptera	adult	23.58	8.15	6.55	820.4127643	intermediate	evasive	terrestrial
02-04-2017	dry	Karmatang	agriculture	flushing	19:20	Hoplobatrachus tigerinus	T33	0	T33Karmatangdryagriculture0	F	102.14	35.29	34.54	Typhlops oatesii	adult	100	2.55	1.69	340.6071429	hard	evasive	terrestrial
02-04-2017	dry	Karmatang	agriculture	flushing	19:20	Hoplobatrachus tigerinus	T33	0	T33Karmatangdryagriculture0	F	102.14	35.29	34.54	coleoptera	adult	NA	NA	NA	NA	hard	intermediate	terrestrial
02-04-2017	dry	Karmatang	agriculture	flushing	19:20	Hoplobatrachus tigerinus	T33	0	T33Karmatangdryagriculture0	F	102.14	35.29	34.54	orthoptera	adult	NA	NA	NA	NA	intermediate	evasive	terrestrial
02-04-2017	dry	Karmatang	agriculture	flushing	19:20	Hoplobatrachus tigerinus	T33	0	T33Karmatangdryagriculture0	F	102.14	35.29	34.54	leplarva	larva	34.62	5.09	2.19	469.8248877	soft	sedentary	terrestrial
02-04-2017	dry	Karmatang	agriculture	flushing	19:20	Hoplobatrachus tigerinus	T34	0	T34Karmatangdryagriculture0	F	125.94	43.88	41.29	leplarva	larva	22.41	2.48	1.09	72.19690971	soft	sedentary	terrestrial
02-04-2017	dry	Karmatang	agriculture	flushing	19:20	Hoplobatrachus tigerinus	T34	0	T34Karmatangdryagriculture0	F	125.94	43.88	41.29	orthoptera	adult	17.28	4.65	4.87	195.7145143	intermediate	evasive	terrestrial
02-04-2017	dry	Karmatang	agriculture	flushing	19:20	Hoplobatrachus tigerinus	T34	0	T34Karmatangdryagriculture0	F	125.94	43.88	41.29	orthoptera	adult	NA	NA	NA	NA	intermediate	evasive	terrestrial
02-04-2017	dry	Karmatang	agriculture	flushing	19:20	Hoplobatrachus tigerinus	T35	0	T35Karmatangdryagriculture0	NA	97.83	34.18	34.18	blattaria	adult	NA	NA	NA	NA	soft	evasive	terrestrial
02-04-2017	dry	Karmatang	agriculture	flushing	19:20	Hoplobatrachus tigerinus	T35	0	T35Karmatangdryagriculture0	NA	97.83	34.18	34.18	coleoptera	adult	10.52	5.29	3.61	154.2057168	hard	intermediate	terrestrial
02-04-2017	dry	Karmatang	agriculture	flushing	19:20	Hoplobatrachus tigerinus	T36	0	T36Karmatangdryagriculture0	M	115.91	39.8	38.17	orthoptera	adult	32.88	5.7	6.3	559.5706286	intermediate	evasive	terrestrial
02-04-2017	dry	Karmatang	agriculture	flushing	19:20	Hoplobatrachus tigerinus	T36	0	T36Karmatangdryagriculture0	M	115.91	39.8	38.17	aranae	adult	3.2	1.21	NA	2.454110476	soft	sedentary	terrestrial
02-04-2017	dry	Karmatang	agriculture	flushing	19:20	Hoplobatrachus tigerinus	T37	0	T37Karmatangdryagriculture0	NA	94.65	34.42	34.42	coleoptera	adult	12.08	5.26	3.62	175.0700328	hard	intermediate	terrestrial
02-04-2017	dry	Karmatang	agriculture	flushing	19:20	Hoplobatrachus tigerinus	T37	0	T37Karmatangdryagriculture0	NA	94.65	34.42	34.42	coleoptera	adult	12.08	5.26	3.62	175.0700328	hard	intermediate	terrestrial
02-04-2017	dry	Karmatang	agriculture	flushing	19:20	Hoplobatrachus tigerinus	T38	0	T38Karmatangdryagriculture0	M	109.43	40.6	40.6	coleoptera	adult	NA	NA	NA	NA	hard	intermediate	terrestrial
02-04-2017	dry	Karmatang	agriculture	flushing	19:20	Hoplobatrachus tigerinus	T38	0	T38Karmatangdryagriculture0	M	109.43	40.6	40.6	orthoptera	adult	NA	NA	NA	NA	intermediate	evasive	terrestrial
02-04-2017	dry	Karmatang	agriculture	flushing	19:20	Hoplobatrachus tigerinus	T1	1	T1Karmatangdryagriculture1	M	138.38	46.26	44.57	unidentified	NA	NA	NA	NA	NA	NA	NA	NA
02-04-2017	dry	Karmatang	agriculture	flushing	19:20	Hoplobatrachus tigerinus	T41	0	T41Karmatangdryagriculture0	M	131.27	47.65	45.91	arthropoda	NA	NA	NA	NA	NA	NA	evasive	NA
02-04-2017	dry	Karmatang	agriculture	flushing	19:20	Hoplobatrachus tigerinus	T43	0	T43Karmatangdryagriculture0	M	115.36	40.75	38.78	unidentified	NA	NA	NA	NA	NA	NA	NA	NA
02-04-2017	dry	Karmatang	agriculture	flushing	19:20	Hoplobatrachus tigerinus	T44	0	T44Karmatangdryagriculture0	F	130.31	46.41	46.41	coleoptera	adult	10.22	5.67	3.46	172.103778	hard	intermediate	terrestrial
02-04-2017	dry	Karmatang	agriculture	flushing	19:20	Hoplobatrachus tigerinus	T44	0	T44Karmatangdryagriculture0	F	130.31	46.41	46.41	orthoptera	adult	NA	NA	NA	NA	intermediate	evasive	terrestrial
02-04-2017	dry	Karmatang	agriculture	flushing	19:20	Hoplobatrachus tigerinus	T44	0	T44Karmatangdryagriculture0	F	130.31	46.41	46.41	diptera	adult	6.92	2.64	NA	25.26314057	soft	evasive	terrestrial
02-04-2017	dry	Karmatang	agriculture	flushing	19:20	Hoplobatrachus tigerinus	T7	1	T7Karmatangdryagriculture1	F	105.01	37.51	37.51	orthoptera	adult	NA	NA	NA	NA	intermediate	evasive	terrestrial
02-04-2017	dry	Karmatang	agriculture	flushing	19:20	Hoplobatrachus tigerinus	T45	0	T45Karmatangdryagriculture0	M	105.14	36.17	36.17	lepidoptera	adult	11.33	5.43	NA	174.9858613	soft	evasive	terrestrial
02-04-2017	dry	Karmatang	agriculture	flushing	19:20	Hoplobatrachus tigerinus	T45	0	T45Karmatangdryagriculture0	M	105.14	36.17	36.17	coleoptera	adult	NA	NA	NA	NA	hard	intermediate	terrestrial
02-04-2017	dry	Karmatang	agriculture	flushing	19:20	Hoplobatrachus tigerinus	T45	0	T45Karmatangdryagriculture0	M	105.14	36.17	36.17	coleoptera	adult	NA	NA	NA	NA	hard	intermediate	terrestrial
02-04-2017	dry	Karmatang	agriculture	flushing	19:20	Hoplobatrachus tigerinus	T45	0	T45Karmatangdryagriculture0	M	105.14	36.17	36.17	orthoptera	adult	NA	NA	NA	NA	intermediate	evasive	terrestrial
02-04-2017	dry	Karmatang	agriculture	flushing	19:20	Hoplobatrachus tigerinus	T46	0	T46Karmatangdryagriculture0	NA	82.61	27.53	30.14	arthropoda	NA	NA	NA	NA	NA	hard	NA	NA
02-04-2017	dry	Karmatang	agriculture	flushing	19:20	Hoplobatrachus tigerinus	T47	0	T47Karmatangdryagriculture0	NA	85.74	28.38	30.02	orthoptera	adult	NA	NA	NA	NA	intermediate	evasive	terrestrial
02-04-2017	dry	Karmatang	agriculture	flushing	19:20	Hoplobatrachus tigerinus	T47	0	T47Karmatangdryagriculture0	NA	85.74	28.38	30.02	orthoptera	adult	NA	NA	NA	NA	intermediate	evasive	terrestrial
02-04-2017	dry	Karmatang	agriculture	flushing	19:20	Hoplobatrachus tigerinus	T47	0	T47Karmatangdryagriculture0	NA	85.74	28.38	30.02	lepidoptera	adult	NA	NA	NA	NA	soft	evasive	terrestrial
02-04-2017	dry	Karmatang	agriculture	flushing	19:20	Hoplobatrachus tigerinus	T48	0	T48Karmatangdryagriculture0	M	120.98	42.49	42.49	orthoptera	adult	26.15	9.47	5.55	1228.414804	intermediate	evasive	terrestrial
02-04-2017	dry	Karmatang	agriculture	flushing	19:20	Hoplobatrachus tigerinus	T48	0	T48Karmatangdryagriculture0	M	120.98	42.49	42.49	orthoptera	adult	NA	NA	NA	NA	intermediate	evasive	terrestrial
04-04-2017	dry	Karmatang	plantation	flushing	18:55	Hoplobatrachus tigerinus	T51	0	T51Karmatangdryplantation0	NA	85.15	30.73	30.73	orthoptera	adult	NA	NA	NA	NA	intermediate	evasive	terrestrial
04-04-2017	dry	Karmatang	plantation	flushing	18:55	Hoplobatrachus tigerinus	T53	0	T53Karmatangdryplantation0	NA	75.74	27.31	27.31	orthoptera	adult	NA	NA	NA	NA	intermediate	evasive	terrestrial
04-04-2017	dry	Karmatang	agriculture	flushing	18:55	Hoplobatrachus tigerinus	T54	0	T54Karmatangdryagriculture0	F	134.56	45.85	42.95	coleoptera	adult	NA	NA	NA	NA	hard	intermediate	terrestrial
04-04-2017	dry	Karmatang	agriculture	flushing	18:55	Hoplobatrachus tigerinus	T54	0	T54Karmatangdryagriculture0	F	134.56	45.85	42.95	orthoptera	adult	NA	NA	NA	NA	intermediate	evasive	terrestrial
04-04-2017	dry	Karmatang	agriculture	flushing	18:55	Hoplobatrachus tigerinus	T55	0	T55Karmatangdryagriculture0	M	113.09	42.34	41.95	orthoptera	adult	27.24	7.49	6.48	800.468284	intermediate	evasive	terrestrial
04-04-2017	dry	Karmatang	agriculture	flushing	18:55	Hoplobatrachus tigerinus	T55	0	T55Karmatangdryagriculture0	M	113.09	42.34	41.95	orthoptera	adult	NA	NA	NA	NA	intermediate	evasive	terrestrial
04-04-2017	dry	Karmatang	agriculture	flushing	18:55	Hoplobatrachus tigerinus	T55	0	T55Karmatangdryagriculture0	M	113.09	42.34	41.95	coleoptera	adult	8.57	2.76	2.18	34.19576914	hard	intermediate	terrestrial
04-04-2017	dry	Karmatang	agriculture	flushing	18:55	Hoplobatrachus tigerinus	T56	0	T56Karmatangdryagriculture0	M	100.89	33.64	33.64	lepidoptera	adult	9.34	2.35	NA	27.01817381	soft	evasive	terrestrial
04-04-2017	dry	Karmatang	agriculture	flushing	18:55	Hoplobatrachus tigerinus	T56	0	T56Karmatangdryagriculture0	M	100.89	33.64	33.64	lepidoptera	adult	9.34	2.35	NA	27.01817381	soft	evasive	terrestrial
04-04-2017	dry	Karmatang	agriculture	flushing	18:55	Hoplobatrachus tigerinus	T56	0	T56Karmatangdryagriculture0	M	100.89	33.64	33.64	coleoptera	adult	9.42	3.8	NA	71.25108571	hard	intermediate	terrestrial
04-04-2017	dry	Karmatang	agriculture	flushing	18:55	Hoplobatrachus tigerinus	T15	1	T15Karmatangdryagriculture1	F	131.33	42.27	42.27	orthoptera	adult	NA	NA	NA	NA	intermediate	evasive	terrestrial
04-04-2017	dry	Karmatang	agriculture	flushing	18:55	Hoplobatrachus tigerinus	T57	0	T57Karmatangdryagriculture0	NA	88.9	28.58	28.58	orthoptera	adult	NA	NA	NA	NA	intermediate	evasive	terrestrial
04-04-2017	dry	Karmatang	agriculture	flushing	18:55	Hoplobatrachus tigerinus	T57	0	T57Karmatangdryagriculture0	NA	88.9	28.58	28.58	arthropoda	NA	NA	NA	NA	NA	NA	NA	NA
04-04-2017	dry	Karmatang	agriculture	flushing	21:00	Hoplobatrachus tigerinus	T58	0	T58Karmatangdryagriculture0	F	131.03	47.85	44.5	none	NA	NA	NA	NA	NA	NA	NA	NA
04-04-2017	dry	Karmatang	agriculture	flushing	21:00	Hoplobatrachus tigerinus	T61	0	T61Karmatangdryagriculture0	NA	88.84	30.94	30.94	orthoptera	adult	27.62	6.93	6.66	694.805958	intermediate	evasive	terrestrial
04-04-2017	dry	Karmatang	agriculture	flushing	21:00	Hoplobatrachus tigerinus	T61	0	T61Karmatangdryagriculture0	NA	88.84	30.94	30.94	orthoptera	adult	NA	NA	NA	NA	intermediate	evasive	terrestrial
05-04-2017	dry	Karmatang	plantation	flushing	19:30	Limnonectes sp.	LT1	1	LT1Karmatangdryplantation1	NA	47.58	47.92	16.32	none	NA	NA	NA	NA	NA	NA	NA	NA
05-04-2017	dry	Karmatang	plantation	flushing	19:30	Limnonectes sp.	LT3	1	LT3Karmatangdryplantation1	NA	48.24	17.9	17.9	blattaria	adult	8.34	4.15	NA	75.23772143	soft	evasive	terrestrial
05-04-2017	dry	Karmatang	plantation	flushing	19:30	Limnonectes sp.	LT3	1	LT3Karmatangdryplantation1	NA	48.24	17.9	17.9	chilopoda	adult	NA	NA	NA	NA	soft	intermediate	terrestrial
05-04-2017	dry	Karmatang	plantation	flushing	19:30	Hoplobatrachus tigerinus	T67	0	T67Karmatangdryplantation0	F	128.12	45.88	43.86	orthoptera	adult	NA	NA	NA	NA	intermediate	evasive	terrestrial
05-04-2017	dry	Karmatang	plantation	flushing	19:30	Hoplobatrachus tigerinus	T67	0	T67Karmatangdryplantation0	F	128.12	45.88	43.86	orthoptera	adult	NA	NA	NA	NA	intermediate	evasive	terrestrial
05-04-2017	dry	Karmatang	plantation	flushing	19:30	Hoplobatrachus tigerinus	T68	0	T68Karmatangdryplantation0	F	131.11	46.92	45.66	hemiptera	adult	12.89	6.06	3.7	247.9542497	soft	intermediate	terrestrial
05-04-2017	dry	Karmatang	plantation	flushing	19:30	Hoplobatrachus tigerinus	T68	0	T68Karmatangdryplantation0	F	131.11	46.92	45.66	orthoptera	adult	NA	NA	NA	NA	intermediate	evasive	terrestrial
05-04-2017	dry	Karmatang	plantation	flushing	19:30	Hoplobatrachus tigerinus	T6080	0	T6080Karmatangdryplantation0	NA	80.74	26.61	28.1	formicidae	adult	12.84	2.74	2.16	50.49397257	hard	intermediate	terrestrial
05-04-2017	dry	Karmatang	plantation	flushing	19:30	Hoplobatrachus tigerinus	T71	0	T71Karmatangdryplantation0	NA	95.92	31.57	35.42	orthoptera	adult	32.87	5.58	5.71	536.0946737	intermediate	evasive	terrestrial
05-04-2017	dry	Karmatang	plantation	flushing	19:30	Hoplobatrachus tigerinus	T71	0	T71Karmatangdryplantation0	NA	95.92	31.57	35.42	orthoptera	adult	NA	NA	NA	NA	intermediate	evasive	terrestrial
05-04-2017	dry	Karmatang	plantation	flushing	19:30	Limnonectes sp.	LT4	0	LT4Karmatangdryplantation0	NA	35.42	14	13.11	leplarva	larva	18.24	2.02	2.1	38.98530743	soft	sedentary	terrestrial
05-04-2017	dry	Karmatang	plantation	flushing	19:30	Hoplobatrachus tigerinus	T73	0	T73Karmatangdryplantation0	M	103.93	35.4	36.79	arthropoda	NA	NA	NA	NA	NA	NA	NA	NA
05-04-2017	dry	Karmatang	plantation	flushing	19:30	Hoplobatrachus tigerinus	T74	0	T74Karmatangdryplantation0	NA	75.32	25.7	29.48	orthoptera	adult	NA	NA	NA	NA	intermediate	evasive	terrestrial
05-04-2017	dry	Karmatang	plantation	flushing	19:30	Hoplobatrachus tigerinus	T74	0	T74Karmatangdryplantation0	NA	75.32	25.7	29.48	coleoptera	adult	NA	NA	NA	NA	hard	intermediate	terrestrial
05-04-2017	dry	Karmatang	plantation	flushing	19:30	Hoplobatrachus tigerinus	T74	0	T74Karmatangdryplantation0	NA	75.32	25.7	29.48	coleoptera	adult	NA	NA	NA	NA	hard	intermediate	terrestrial
05-04-2017	dry	Karmatang	plantation	flushing	19:30	Hoplobatrachus tigerinus	T74	0	T74Karmatangdryplantation0	NA	75.32	25.7	29.48	orthoptera	adult	NA	NA	NA	NA	intermediate	evasive	terrestrial
06-04-2017	dry	Karmatang	plantation	flushing	19:15	Hoplobatrachus tigerinus	T81	0	T81Karmatangdryplantation0	M	131.92	43.31	40.43	arthropoda	NA	NA	NA	NA	NA	NA	NA	NA
07-04-2017	dry	Karmatang	plantation	flushing	19:30	Hoplobatrachus tigerinus	T84	0	T84Karmatangdryplantation0	M	124.62	42.12	39.88	arthropoda	NA	NA	NA	NA	NA	NA	NA	NA
07-04-2017	dry	Karmatang	plantation	flushing	19:30	Hoplobatrachus tigerinus	T85	0	T85Karmatangdryplantation0	M	91.1	31.47	31.47	none	NA	NA	NA	NA	NA	NA	NA	NA
07-04-2017	dry	Karmatang	plantation	flushing	19:30	Hoplobatrachus tigerinus	T86	0	T86Karmatangdryplantation0	NA	85.66	28.5	31.08	orthoptera	adult	NA	NA	NA	NA	intermediate	evasive	terrestrial
07-04-2017	dry	Karmatang	plantation	flushing	19:30	Hoplobatrachus tigerinus	T86	0	T86Karmatangdryplantation0	NA	85.66	28.5	31.08	coleoptera	adult	5.93	3.39	2.32	35.69665157	hard	intermediate	terrestrial
07-04-2017	dry	Karmatang	plantation	flushing	19:30	Hoplobatrachus tigerinus	T86	0	T86Karmatangdryplantation0	NA	85.66	28.5	31.08	gastropoda	adult	9.09	2.84	2.02	38.40377829	hard	sedentary	T/A
07-04-2017	dry	Karmatang	plantation	flushing	19:30	Hoplobatrachus tigerinus	T71	1	T71Karmatangdryplantation1	NA	95.92	31.57	35.42	orthoptera	adult	24.61	6.35	5.81	519.7954274	intermediate	evasive	terrestrial
07-04-2017	dry	Karmatang	plantation	flushing	19:30	Hoplobatrachus tigerinus	T87	0	T87Karmatangdryplantation0	F	123.71	40.89	38.93	orthoptera	adult	NA	NA	NA	NA	intermediate	evasive	terrestrial
07-04-2017	dry	Karmatang	plantation	flushing	20:20	Hoplobatrachus tigerinus	T88	0	T88Karmatangdryplantation0	NA	71.49	25.04	27.9	none	NA	NA	NA	NA	NA	NA	NA	NA
07-04-2017	dry	Karmatang	plantation	flushing	20:20	Hoplobatrachus tigerinus	T103	0	T103Karmatangdryplantation0	M	111.69	39.22	38	none	NA	NA	NA	NA	NA	NA	NA	NA
10-04-2017	dry	Karmatang	plantation	flushing	20:00	Hoplobatrachus tigerinus	T103	1	T103Karmatangdryplantation1	M	111.69	39.22	38	aranae	adult	NA	NA	NA	NA	soft	sedentary	terrestrial
10-04-2017	dry	Karmatang	plantation	flushing	20:00	Hoplobatrachus tigerinus	T103	1	T103Karmatangdryplantation1	M	111.69	39.22	38	insecta	NA	NA	NA	NA	NA	NA	evasive	NA
10-04-2017	dry	Karmatang	plantation	flushing	20:00	Hoplobatrachus tigerinus	T506	0	T506Karmatangdryplantation0	F	124.18	44.65	42.72	orthoptera	adult	34.72	5.76	7.37	603.389952	intermediate	evasive	terrestrial
10-04-2017	dry	Karmatang	plantation	flushing	20:00	Hoplobatrachus tigerinus	T506	0	T506Karmatangdryplantation0	F	124.18	44.65	42.72	coleoptera	adult	NA	4.54	3.29	NA	hard	intermediate	terrestrial
10-04-2017	dry	Karmatang	plantation	flushing	20:00	Hoplobatrachus tigerinus	T507	0	T507Karmatangdryplantation0	NA	76.26	26.97	27.84	gastropoda	adult	5.43	NA	2.28	NA	hard	sedentary	T/A
10-04-2017	dry	Karmatang	plantation	flushing	20:00	Hoplobatrachus tigerinus	T507	0	T507Karmatangdryplantation0	NA	76.26	26.97	27.84	coleoptera	adult	NA	NA	NA	NA	hard	intermediate	terrestrial
10-04-2017	dry	Karmatang	plantation	flushing	20:00	Hoplobatrachus tigerinus	T507	0	T507Karmatangdryplantation0	NA	76.26	26.97	27.84	orthoptera	adult	NA	NA	NA	NA	intermediate	evasive	terrestrial
10-04-2017	dry	Karmatang	plantation	flushing	20:00	Hoplobatrachus tigerinus	T51	1	T51Karmatangdryplantation1	NA	85.15	30.73	30.73	arthropoda	NA	NA	NA	NA	NA	NA	NA	NA
10-04-2017	dry	Karmatang	plantation	flushing	20:00	Hoplobatrachus tigerinus	T86	1	T86Karmatangdryplantation1	NA	85.66	28.5	31.08	orthoptera	adult	26.65	7.68	8.23	823.3662171	intermediate	evasive	terrestrial
10-04-2017	dry	Karmatang	plantation	flushing	20:00	Hoplobatrachus tigerinus	T86	1	T86Karmatangdryplantation1	NA	85.66	28.5	31.08	orthoptera	adult	NA	NA	NA	NA	intermediate	evasive	terrestrial
10-04-2017	dry	Karmatang	plantation	flushing	20:00	Hoplobatrachus tigerinus	T86	1	T86Karmatangdryplantation1	NA	85.66	28.5	31.08	orthoptera	adult	NA	NA	NA	NA	intermediate	evasive	terrestrial
10-04-2017	dry	Karmatang	plantation	flushing	20:00	Hoplobatrachus tigerinus	T86	1	T86Karmatangdryplantation1	NA	85.66	28.5	31.08	coleoptera	adult	NA	NA	NA	NA	hard	intermediate	terrestrial
10-04-2017	dry	Karmatang	plantation	flushing	20:00	Hoplobatrachus tigerinus	T74	1	T74Karmatangdryplantation1	NA	75.32	25.7	29.48	leplarva	larva	31.43	5.01	NA	413.231313	soft	sedentary	terrestrial
10-04-2017	dry	Karmatang	plantation	flushing	20:00	Hoplobatrachus tigerinus	T74	1	T74Karmatangdryplantation1	NA	75.32	25.7	29.48	orthoptera	adult	NA	NA	NA	NA	intermediate	evasive	terrestrial
11-04-2017	dry	Karmatang	plantation	flushing	19:00	Hoplobatrachus tigerinus	T1040	0	T1040Karmatangdryplantation0	F	134.67	46.64	45.21	Phelsuma andamanensis	adult	56.03	5.87	4.81	1011.277199	hard	evasive	terrestrial
11-04-2017	dry	Karmatang	plantation	flushing	19:00	Hoplobatrachus tigerinus	T1050	0	T1050Karmatangdryplantation0	F	132.06	46.88	44.47	none	NA	NA	NA	NA	NA	NA	NA	NA
11-04-2017	dry	Karmatang	plantation	flushing	19:00	Hoplobatrachus tigerinus	T1060	0	T1060Karmatangdryplantation0	F	137	45.2	44.18	orthoptera	adult	NA	NA	NA	NA	intermediate	evasive	terrestrial
11-04-2017	dry	Karmatang	plantation	flushing	19:00	Hoplobatrachus tigerinus	T71	1	T71Karmatangdryplantation1	NA	95.92	31.57	35.42	orthoptera	adult	23.16	7.89	NA	755.2069046	intermediate	evasive	terrestrial
11-04-2017	dry	Karmatang	plantation	flushing	19:00	Hoplobatrachus tigerinus	T71	1	T71Karmatangdryplantation1	NA	95.92	31.57	35.42	gastropoda	adult	10.67	NA	3.11	NA	hard	sedentary	T/A
11-04-2017	dry	Karmatang	plantation	flushing	19:00	Hoplobatrachus tigerinus	T1070	0	T1070Karmatangdryplantation0	NA	65.79	22.77	22.77	none	NA	NA	NA	NA	NA	NA	NA	NA
13-04-2017	dry	Webi	agriculture	flushing	NA	Limnonectes sp.	LT33	0	LT33Webidryagriculture0	NA	32.14	10.75	11.06	none	NA	NA	NA	NA	NA	NA	NA	NA
13-04-2017	dry	Webi	agriculture	flushing	NA	Fejervarya sp.	LT34	0	LT34Webidryagriculture0	NA	24.12	8.03	6.46	unidentified	NA	NA	NA	NA	NA	NA	NA	NA
14-04-2017	dry	Webi	agriculture	flushing	NA	Limnonectes sp.	LT35	0	LT35Webidryagriculture0	NA	30.68	11.22	10.51	unidentified	NA	NA	NA	NA	NA	NA	NA	NA
15-04-2017	dry	Webi	agriculture	flushing	NA	Limnonectes sp.	LT36	0	LT36Webidryagriculture0	NA	39.97	14.29	13.54	diptera	adult	NA	NA	NA	NA	soft	evasive	terrestrial
15-04-2017	dry	Webi	agriculture	flushing	NA	Limnonectes sp.	LT37	0	LT37Webidryagriculture0	NA	44.11	15.48	16.53	formicidae	adult	NA	NA	NA	NA	hard	intermediate	terrestrial
15-04-2017	dry	Webi	agriculture	flushing	NA	Limnonectes sp.	LT37	0	LT37Webidryagriculture0	NA	44.11	15.48	16.53	aranae	adult	6.5	2.28	NA	17.69931429	soft	sedentary	terrestrial
16-04-2017	dry	Webi	agriculture	flushing	NA	Limnonectes sp.	LT38	0	LT38Webidryagriculture0	NA	43.13	15.89	15.6	isoptera	adult	11.15	4.47	NA	116.6979707	soft	sedentary	terrestrial
16-04-2017	dry	Webi	agriculture	flushing	NA	Limnonectes sp.	LT38	0	LT38Webidryagriculture0	NA	43.13	15.89	15.6	isoptera	adult	11.15	4.47	NA	116.6979707	soft	sedentary	terrestrial
16-04-2017	dry	Webi	agriculture	flushing	NA	Limnonectes sp.	LT38	0	LT38Webidryagriculture0	NA	43.13	15.89	15.6	isoptera	adult	11.15	4.47	NA	116.6979707	soft	sedentary	terrestrial
16-04-2017	dry	Webi	agriculture	flushing	NA	Limnonectes sp.	LT38	0	LT38Webidryagriculture0	NA	43.13	15.89	15.6	isoptera	adult	11.15	4.47	NA	116.6979707	soft	sedentary	terrestrial
16-04-2017	dry	Webi	agriculture	flushing	NA	Limnonectes sp.	LT38	0	LT38Webidryagriculture0	NA	43.13	15.89	15.6	isoptera	adult	11.15	4.47	NA	116.6979707	soft	sedentary	terrestrial
16-04-2017	dry	Webi	agriculture	flushing	NA	Limnonectes sp.	LT38	0	LT38Webidryagriculture0	NA	43.13	15.89	15.6	isoptera	adult	11.15	4.47	NA	116.6979707	soft	sedentary	terrestrial
16-04-2017	dry	Webi	agriculture	flushing	NA	Limnonectes sp.	LT38	0	LT38Webidryagriculture0	NA	43.13	15.89	15.6	isoptera	adult	11.15	4.47	NA	116.6979707	soft	sedentary	terrestrial
16-04-2017	dry	Webi	agriculture	flushing	NA	Limnonectes sp.	LT38	0	LT38Webidryagriculture0	NA	43.13	15.89	15.6	chilopoda	adult	NA	NA	NA	NA	soft	intermediate	terrestrial
16-04-2017	dry	Webi	agriculture	flushing	NA	Limnonectes sp.	LT41	0	LT41Webidryagriculture0	NA	49.82	15.54	14.6	dermaptera	adult	12.63	2.09	NA	28.89810157	soft	intermediate	terrestrial
16-04-2017	dry	Webi	agriculture	flushing	NA	Limnonectes sp.	LT43	0	LT43Webidryagriculture0	NA	51.39	16.32	15.6	isoptera	adult	12.76	3.71	NA	91.99662267	soft	sedentary	terrestrial
16-04-2017	dry	Webi	agriculture	flushing	NA	Limnonectes sp.	LT43	0	LT43Webidryagriculture0	NA	51.39	16.32	15.6	isoptera	adult	12.76	3.71	NA	91.99662267	soft	sedentary	terrestrial
16-04-2017	dry	Webi	agriculture	flushing	NA	Limnonectes sp.	LT43	0	LT43Webidryagriculture0	NA	51.39	16.32	15.6	blattaria	adult	NA	NA	NA	NA	soft	evasive	terrestrial
16-04-2017	dry	Webi	agriculture	flushing	NA	Limnonectes sp.	LT44	0	LT44Webidryagriculture0	NA	41.44	13.85	15.24	none	NA	NA	NA	NA	NA	NA	NA	NA
16-04-2017	dry	Webi	agriculture	flushing	NA	Limnonectes sp.	LT45	0	LT45Webidryagriculture0	NA	31.35	9.2	9.02	unidentified	NA	NA	NA	NA	NA	NA	NA	NA
16-04-2017	dry	Webi	agriculture	flushing	NA	Limnonectes sp.	LT46	0	LT46Webidryagriculture0	NA	26.12	9	9.71	isoptera	adult	NA	NA	NA	NA	soft	sedentary	terrestrial
16-04-2017	dry	Webi	agriculture	flushing	NA	Limnonectes sp.	LT46	0	LT46Webidryagriculture0	NA	26.12	9	9.71	isoptera	adult	NA	NA	NA	NA	soft	sedentary	terrestrial
16-04-2017	dry	Webi	agriculture	flushing	NA	Limnonectes sp.	LT46	0	LT46Webidryagriculture0	NA	26.12	9	9.71	isoptera	adult	NA	NA	NA	NA	soft	sedentary	terrestrial
16-04-2017	dry	Webi	agriculture	flushing	NA	Limnonectes sp.	LT46	0	LT46Webidryagriculture0	NA	26.12	9	9.71	isoptera	adult	NA	NA	NA	NA	soft	sedentary	terrestrial
16-04-2017	dry	Webi	agriculture	flushing	NA	Limnonectes sp.	LT46	0	LT46Webidryagriculture0	NA	26.12	9	9.71	chilopoda	adult	NA	NA	NA	NA	soft	intermediate	terrestrial
18-04-2017	dry	Webi	secondary forest	flushing	18:00	Limnonectes sp.	LT47	0	LT47Webidrysecondary forest0	NA	30.2	8.74	8.7	orthoptera	adult	NA	NA	NA	NA	intermediate	evasive	terrestrial
18-04-2017	dry	Webi	secondary forest	flushing	18:00	Limnonectes sp.	LT48	0	LT48Webidrysecondary forest0	NA	31.29	10.83	9.84	orthoptera	adult	NA	NA	NA	NA	intermediate	evasive	terrestrial
18-04-2017	dry	Webi	secondary forest	flushing	18:00	Fejervarya sp.	LT51	0	LT51Webidrysecondary forest0	NA	23.59	14.8	14.27	orthoptera	adult	NA	NA	NA	NA	intermediate	evasive	terrestrial
18-04-2017	dry	Webi	secondary forest	flushing	18:00	Fejervarya sp.	LT51	0	LT51Webidrysecondary forest0	NA	23.59	14.8	14.27	aranae	adult	2.93	1.92	NA	5.657746286	soft	sedentary	terrestrial
19-04-2017	dry	Webi	secondary forest	flushing	18:30	Limnonectes sp.	LT53	0	LT53Webidrysecondary forest0	NA	39.81	13.37	13.1	coleoptera	adult	8.35	4.11	3.41	73.88282786	hard	intermediate	terrestrial
19-04-2017	dry	Webi	secondary forest	flushing	18:30	Limnonectes sp.	LT53	0	LT53Webidrysecondary forest0	NA	39.81	13.37	13.1	arthropoda	NA	NA	NA	NA	NA	NA	NA	NA
19-04-2017	dry	Webi	secondary forest	flushing	18:30	Limnonectes sp.	LT54	0	LT54Webidrysecondary forest0	NA	46.04	15.42	14.93	leplarva	larva	29.61	5.68	4.86	500.389824	soft	sedentary	terrestrial
19-04-2017	dry	Webi	secondary forest	flushing	18:30	Limnonectes sp.	LT55	0	LT55Webidrysecondary forest0	NA	23.42	9.14	8.37	none	NA	NA	NA	NA	NA	NA	NA	NA
20-04-2017	dry	Webi	secondary forest	flushing	18:35	Limnonectes sp.	LT56	0	LT56Webidrysecondary forest0	NA	25.25	6.98	6.99	arthropoda	NA	NA	NA	NA	NA	NA	NA	NA
20-04-2017	dry	Webi	secondary forest	flushing	18:35	Limnonectes sp.	LT57	0	LT57Webidrysecondary forest0	NA	35.44	13.03	10.27	formicidae	adult	NA	NA	NA	NA	hard	intermediate	terrestrial
20-04-2017	dry	Webi	secondary forest	flushing	18:35	Limnonectes sp.	LT57	0	LT57Webidrysecondary forest0	NA	35.44	13.03	10.27	arthropoda	NA	NA	NA	NA	NA	NA	NA	NA
20-04-2017	dry	Webi	secondary forest	flushing	18:35	Limnonectes sp.	LT58	0	LT58Webidrysecondary forest0	NA	34.17	11.11	10.14	diptera	adult	2.44	0.79	NA	0.797659238	soft	evasive	terrestrial
20-04-2017	dry	Webi	secondary forest	flushing	18:35	Limnonectes sp.	LT58	0	LT58Webidrysecondary forest0	NA	34.17	11.11	10.14	hemiptera	adult	NA	NA	NA	NA	soft	intermediate	terrestrial
20-04-2017	dry	Webi	secondary forest	flushing	18:35	Limnonectes sp.	LT61	0	LT61Webidrysecondary forest0	NA	47.9	15.04	13.3	orthoptera	adult	NA	NA	NA	NA	intermediate	evasive	terrestrial
20-04-2017	dry	Webi	secondary forest	flushing	18:35	Limnonectes sp.	LT63	0	LT63Webidrysecondary forest0	NA	38.66	13.8	11.81	none	NA	NA	NA	NA	NA	NA	NA	NA
20-04-2017	dry	Webi	secondary forest	flushing	18:35	Limnonectes sp.	LT906	0	LT906Webidrysecondary forest0	NA	NA	NA	NA	orthoptera	adult	15.96	2.57	2.61	55.216964	intermediate	evasive	terrestrial
20-04-2017	dry	Webi	secondary forest	flushing	18:35	Limnonectes sp.	LT906	0	LT906Webidrysecondary forest0	NA	NA	NA	NA	arthropoda	NA	NA	NA	NA	NA	NA	NA	NA
20-04-2017	dry	Webi	secondary forest	flushing	18:35	Limnonectes sp.	LT66	0	LT66Webidrysecondary forest0	NA	51.89	16.46	14.7	unidentified	NA	NA	NA	NA	NA	NA	NA	NA
20-04-2017	dry	Webi	secondary forest	flushing	18:35	Limnonectes sp.	LT67	0	LT67Webidrysecondary forest0	NA	52.43	17.09	16.26	none	NA	NA	NA	NA	NA	NA	NA	NA
21-04-2017	dry	Webi	primary forest	flushing	NA	Limnonectes sp.	LT68	0	LT68Webidryprimary forest0	NA	33.7	12.78	12.53	orthoptera	adult	20.38	4.17	2.51	185.6306477	intermediate	evasive	terrestrial
21-04-2017	dry	Webi	primary forest	flushing	NA	Limnonectes sp.	LT71	0	LT71Webidryprimary forest0	NA	31.12	11.55	11.16	orthoptera	adult	NA	NA	NA	NA	intermediate	evasive	terrestrial
21-04-2017	dry	Webi	primary forest	flushing	NA	Limnonectes sp.	LT73	0	LT73Webidryprimary forest0	NA	40.03	12.25	11.62	formicidae	adult	NA	NA	NA	NA	hard	intermediate	terrestrial
21-04-2017	dry	Webi	primary forest	flushing	NA	Limnonectes sp.	LT73	0	LT73Webidryprimary forest0	NA	40.03	12.25	11.62	orthoptera	adult	NA	NA	NA	NA	intermediate	evasive	terrestrial
21-04-2017	dry	Webi	primary forest	flushing	NA	Limnonectes sp.	LT74	0	LT74Webidryprimary forest0	NA	22.81	7.81	8.69	insecta	NA	NA	NA	NA	NA	NA	NA	NA
21-04-2017	dry	Webi	primary forest	flushing	NA	Limnonectes sp.	LT75	0	LT75Webidryprimary forest0	NA	49.09	16.15	14.43	formicidae	adult	5.6	1.69	NA	8.377893333	hard	intermediate	terrestrial
21-04-2017	dry	Webi	primary forest	flushing	NA	Limnonectes sp.	LT76	0	LT76Webidryprimary forest0	NA	37.92	14.04	13.64	coleoptera	adult	NA	NA	NA	NA	hard	intermediate	terrestrial
21-04-2017	dry	Webi	primary forest	flushing	NA	Limnonectes sp.	LT76	0	LT76Webidryprimary forest0	NA	37.92	14.04	13.64	orthoptera	adult	5.81	1.4	NA	5.964933333	intermediate	evasive	terrestrial
21-04-2017	dry	Webi	primary forest	flushing	NA	Limnonectes sp.	LT76	0	LT76Webidryprimary forest0	NA	37.92	14.04	13.64	formicidae	adult	1.17	0.5	NA	0.153214286	hard	intermediate	terrestrial
21-04-2017	dry	Webi	primary forest	flushing	NA	Limnonectes sp.	LT76	0	LT76Webidryprimary forest0	NA	37.92	14.04	13.64	leplarva	larva	9.29	1.5	NA	10.94892857	soft	sedentary	terrestrial
21-04-2017	dry	Webi	primary forest	flushing	NA	Limnonectes sp.	LT76	0	LT76Webidryprimary forest0	NA	37.92	14.04	13.64	aranae	adult	NA	NA	NA	NA	soft	sedentary	terrestrial
21-04-2017	dry	Webi	primary forest	flushing	NA	Limnonectes sp.	LT76	0	LT76Webidryprimary forest0	NA	37.92	14.04	13.64	insecta	NA	NA	NA	NA	NA	NA	NA	NA
21-04-2017	dry	Webi	primary forest	flushing	NA	Limnonectes sp.	LT77	0	LT77Webidryprimary forest0	NA	29.14	10.21	10.18	insecta	NA	NA	NA	NA	NA	NA	NA	NA
21-04-2017	dry	Webi	primary forest	flushing	NA	Limnonectes sp.	LT78	0	LT78Webidryprimary forest0	NA	41.46	14.01	12.89	coleoptera	adult	5.24	2.07	NA	11.76103029	hard	intermediate	terrestrial
21-04-2017	dry	Webi	primary forest	flushing	NA	Limnonectes sp.	LT78	0	LT78Webidryprimary forest0	NA	41.46	14.01	12.89	dermaptera	adult	7.85	1.58	NA	10.26495905	soft	intermediate	terrestrial
21-04-2017	dry	Webi	primary forest	flushing	NA	Limnonectes sp.	LT78	0	LT78Webidryprimary forest0	NA	41.46	14.01	12.89	gastropoda	adult	2.8	NA	NA	NA	hard	sedentary	T/A
23-04-2017	dry	Webi	primary forest	flushing	NA	Limnonectes sp.	LT81	0	LT81Webidryprimary forest0	NA	34.33	12.64	9.15	none	NA	NA	NA	NA	NA	NA	NA	NA
23-04-2017	dry	Webi	primary forest	flushing	NA	Limnonectes sp.	LT83	0	LT83Webidryprimary forest0	NA	31.96	11.44	9.33	orthoptera	adult	6.27	1.65	2.81	8.941467857	intermediate	evasive	terrestrial
25-04-2017	dry	Webi	primary forest	flushing	NA	Limnonectes sp.	LT84	0	LT84Webidryprimary forest0	NA	24.82	7.89	7.01	none	NA	NA	NA	NA	NA	NA	NA	NA
25-04-2017	dry	Webi	primary forest	flushing	NA	Limnonectes sp.	LT85	0	LT85Webidryprimary forest0	NA	27.39	8.3	9.11	orthoptera	adult	5.4	1.14	1.77	3.676011429	intermediate	evasive	terrestrial
25-04-2017	dry	Webi	primary forest	flushing	NA	Limnonectes sp.	LT86	0	LT86Webidryprimary forest0	NA	23.93	8.67	8.69	dermaptera	adult	9.68	1.75	2.09	15.52833333	soft	intermediate	terrestrial
05-05-2017	wet	Wandoor	agriculture	flushing	19:30	Fejervarya sp.	LT3041	0	LT3041Wandoorwetagriculture0	NA	24.57	9.73	9.13	none	NA	NA	NA	NA	NA	NA	NA	NA
05-05-2017	wet	Wandoor	agriculture	flushing	19:30	Limnonectes sp.	LT3043	0	LT3043Wandoorwetagriculture0	NA	25.1	9.17	9.23	coleoptera	adult	5.83	3.55	2.11	38.48563452	hard	intermediate	terrestrial
05-05-2017	wet	Wandoor	agriculture	flushing	19:30	Limnonectes sp.	LT3043	0	LT3043Wandoorwetagriculture0	NA	25.1	9.17	9.23	leplarva	larva	11.51	2.2	2.28	29.18059048	soft	sedentary	terrestrial
05-05-2017	wet	Wandoor	agriculture	flushing	19:30	Limnonectes sp.	LT3043	0	LT3043Wandoorwetagriculture0	NA	25.1	9.17	9.23	hemiptera	adult	3.81	1.87	NA	6.978813286	soft	intermediate	terrestrial
05-05-2017	wet	Wandoor	agriculture	flushing	19:30	Limnonectes sp.	LT3044	0	LT3044Wandoorwetagriculture0	NA	22.91	9.1	8.25	dermaptera	adult	3.34	0.4	0.4	0.27992381	soft	intermediate	terrestrial
05-05-2017	wet	Wandoor	agriculture	flushing	19:30	Fejervarya sp.	LT3045	0	LT3045Wandoorwetagriculture0	NA	25.88	9.16	9.41	leplarva	larva	16.28	1.4	1.48	16.71413333	soft	sedentary	terrestrial
05-05-2017	wet	Wandoor	agriculture	flushing	19:30	Fejervarya sp.	LT3045	0	LT3045Wandoorwetagriculture0	NA	25.88	9.16	9.41	chilopoda	adult	NA	NA	NA	NA	soft	intermediate	terrestrial
05-05-2017	wet	Wandoor	agriculture	flushing	19:30	Fejervarya sp.	LT3045	0	LT3045Wandoorwetagriculture0	NA	25.88	9.16	9.41	coleoptera	adult	2.04	1.15	NA	1.413185714	hard	intermediate	terrestrial
05-05-2017	wet	Wandoor	agriculture	flushing	19:30	Fejervarya sp.	LT3045	0	LT3045Wandoorwetagriculture0	NA	25.88	9.16	9.41	insecta	adult	NA	NA	NA	NA	NA	NA	NA
05-05-2017	wet	Wandoor	agriculture	flushing	19:30	Limnonectes sp.	LT3046	0	LT3046Wandoorwetagriculture0	NA	28.46	10.04	9.66	coleoptera	adult	6.77	2.75	1.87	26.81806548	hard	intermediate	terrestrial
05-05-2017	wet	Wandoor	agriculture	flushing	19:30	Limnonectes sp.	LT3046	0	LT3046Wandoorwetagriculture0	NA	28.46	10.04	9.66	coleoptera	adult	6.77	2.75	1.87	26.81806548	hard	intermediate	terrestrial
05-05-2017	wet	Wandoor	agriculture	flushing	19:30	Limnonectes sp.	LT3046	0	LT3046Wandoorwetagriculture0	NA	28.46	10.04	9.66	coleoptera	adult	NA	NA	NA	NA	hard	intermediate	terrestrial
05-05-2017	wet	Wandoor	agriculture	flushing	19:30	Limnonectes sp.	LT3046	0	LT3046Wandoorwetagriculture0	NA	28.46	10.04	9.66	chilopoda	adult	NA	NA	NA	NA	soft	intermediate	terrestrial
05-05-2017	wet	Wandoor	agriculture	flushing	19:30	Limnonectes sp.	LT3047	0	LT3047Wandoorwetagriculture0	NA	43.84	16.54	17.16	arthropoda	NA	NA	NA	NA	NA	NA	NA	NA
05-05-2017	wet	Wandoor	agriculture	flushing	19:30	Fejervarya sp.	LT3048	0	LT3048Wandoorwetagriculture0	NA	22.38	7.69	7.69	formicidae	adult	NA	0.8	0.8	NA	hard	intermediate	terrestrial
05-05-2017	wet	Wandoor	agriculture	flushing	19:30	Fejervarya sp.	LT3048	0	LT3048Wandoorwetagriculture0	NA	22.38	7.69	7.69	orthoptera	adult	2.15	0.3	0.3	0.101357143	intermediate	evasive	terrestrial
05-05-2017	wet	Wandoor	agriculture	flushing	19:30	Fejervarya sp.	LT30,40,60	0	LT30,40,60Wandoorwetagriculture0	NA	25.86	8.87	9.32	formicidae	adult	5.08	1.37	NA	4.994341524	hard	intermediate	terrestrial
05-05-2017	wet	Wandoor	agriculture	flushing	19:30	Fejervarya sp.	LT30,40,60	0	LT30,40,60Wandoorwetagriculture0	NA	25.86	8.87	9.32	aranae	adult	1.5	1	1	0.785714286	soft	sedentary	terrestrial
05-05-2017	wet	Wandoor	agriculture	flushing	19:30	Fejervarya sp.	LT30,40,60	0	LT30,40,60Wandoorwetagriculture0	NA	25.86	8.87	9.32	coleoptera	adult	NA	1.31	NA	NA	hard	intermediate	terrestrial
05-05-2017	wet	Wandoor	agriculture	flushing	19:30	Fejervarya sp.	LT30,40,60	0	LT30,40,60Wandoorwetagriculture0	NA	25.86	8.87	9.32	insecta	NA	NA	1.26	NA	NA	NA	NA	NA
05-05-2017	wet	Wandoor	agriculture	flushing	19:30	Limnonectes sp.	LT3051	0	LT3051Wandoorwetagriculture0	NA	27.34	10.29	10.29	arthropoda	NA	NA	NA	NA	NA	NA	evasive	NA
05-05-2017	wet	Wandoor	agriculture	flushing	19:30	Limnonectes sp.	LT3053	0	LT3053Wandoorwetagriculture0	NA	27.55	8.66	8.66	coleoptera	adult	1.28	1.1	NA	0.81127619	hard	intermediate	terrestrial
05-05-2017	wet	Wandoor	agriculture	flushing	19:30	Limnonectes sp.	LT3053	0	LT3053Wandoorwetagriculture0	NA	27.55	8.66	8.66	formicidae	adult	3.9	1.88	NA	7.220274286	hard	intermediate	terrestrial
05-05-2017	wet	Wandoor	agriculture	flushing	19:30	Limnonectes sp.	LT3053	0	LT3053Wandoorwetagriculture0	NA	27.55	8.66	8.66	unidentified	NA	NA	NA	NA	NA	NA	NA	NA
05-05-2017	wet	Wandoor	agriculture	flushing	19:30	Limnonectes sp.	LT3054	0	LT3054Wandoorwetagriculture0	NA	26.73	8.8	9.98	none	NA	NA	NA	NA	NA	NA	NA	NA
05-05-2017	wet	Wandoor	agriculture	flushing	19:30	Limnonectes sp.	LT3055	0	LT3055Wandoorwetagriculture0	NA	22.53	8.36	8.82	coleoptera	adult	NA	NA	NA	NA	hard	intermediate	terrestrial
05-05-2017	wet	Wandoor	agriculture	flushing	19:30	Limnonectes sp.	LT3055	0	LT3055Wandoorwetagriculture0	NA	22.53	8.36	8.82	leplarva	larva	NA	NA	NA	NA	soft	sedentary	terrestrial
05-05-2017	wet	Wandoor	agriculture	flushing	19:30	Limnonectes sp.	LT3055	0	LT3055Wandoorwetagriculture0	NA	22.53	8.36	8.82	diptera	adult	NA	NA	NA	NA	soft	evasive	terrestrial
05-05-2017	wet	Wandoor	agriculture	flushing	19:30	Limnonectes sp.	LT3055	0	LT3055Wandoorwetagriculture0	NA	22.53	8.36	8.82	dermaptera	adult	NA	NA	NA	NA	soft	intermediate	terrestrial
05-05-2017	wet	Wandoor	agriculture	flushing	19:30	Limnonectes sp.	LT3055	0	LT3055Wandoorwetagriculture0	NA	22.53	8.36	8.82	hemiptera	adult	NA	NA	NA	NA	soft	intermediate	terrestrial
05-05-2017	wet	Wandoor	agriculture	flushing	19:30	Fejervarya sp.	LT30,50,70	0	LT30,50,70Wandoorwetagriculture0	NA	23.18	8.03	8.46	coleoptera	adult	NA	NA	NA	NA	hard	intermediate	terrestrial
05-05-2017	wet	Wandoor	agriculture	flushing	19:30	Limnonectes sp.	LT3056	0	LT3056Wandoorwetagriculture0	NA	22.17	6.78	7.71	formicidae	adult	3.27	1.73	NA	5.126410143	hard	intermediate	terrestrial
05-05-2017	wet	Wandoor	agriculture	flushing	19:30	Fejervarya sp.	LT3057	0	LT3057Wandoorwetagriculture0	NA	23.94	9.08	9.08	hemiptera	adult	3.85	1.24	1.1	3.100826667	soft	intermediate	terrestrial
05-05-2017	wet	Wandoor	agriculture	flushing	19:30	Fejervarya sp.	LT3057	0	LT3057Wandoorwetagriculture0	NA	23.94	9.08	9.08	coleoptera	adult	NA	NA	NA	NA	hard	intermediate	terrestrial
05-05-2017	wet	Wandoor	agriculture	flushing	19:30	Fejervarya sp.	LT3058	0	LT3058Wandoorwetagriculture0	NA	21.46	8.1	8.42	unidentified	NA	NA	NA	NA	NA	NA	NA	NA
05-05-2017	wet	Wandoor	agriculture	flushing	19:30	Fejervarya sp.	LT3058	0	LT3058Wandoorwetagriculture0	NA	21.46	8.1	8.42	insecta	NA	NA	NA	NA	NA	NA	NA	NA
05-05-2017	wet	Wandoor	agriculture	flushing	19:30	Fejervarya sp.	LT907	0	LT907Wandoorwetagriculture0	NA	23.33	7.99	8.44	leplarva	larva	17.63	1.9	1.5	33.33749048	soft	sedentary	terrestrial
05-05-2017	wet	Wandoor	agriculture	flushing	19:30	Fejervarya sp.	LT907	0	LT907Wandoorwetagriculture0	NA	23.33	7.99	8.44	leplarva	larva	17.63	1.9	1.5	33.33749048	soft	sedentary	terrestrial
05-05-2017	wet	Wandoor	agriculture	flushing	19:30	Fejervarya sp.	LT907	0	LT907Wandoorwetagriculture0	NA	23.33	7.99	8.44	hemiptera	adult	3.86	1.43	1.01	4.134593048	soft	intermediate	terrestrial
05-05-2017	wet	Wandoor	agriculture	flushing	19:30	Limnonectes sp.	LT3061	0	LT3061Wandoorwetagriculture0	NA	22.86	7.45	8.37	chilopoda	adult	NA	NA	NA	NA	soft	intermediate	terrestrial
05-05-2017	wet	Wandoor	agriculture	flushing	19:30	Fejervarya sp.	LT3063	0	LT3063Wandoorwetagriculture0	NA	20.46	7.31	7.31	formicidae	adult	4.07	1.36	1.31	3.943171048	hard	intermediate	terrestrial
05-05-2017	wet	Wandoor	agriculture	flushing	19:30	Fejervarya sp.	LT3063	0	LT3063Wandoorwetagriculture0	NA	20.46	7.31	7.31	formicidae	adult	4.07	1.36	1.31	3.943171048	hard	intermediate	terrestrial
05-05-2017	wet	Wandoor	agriculture	flushing	19:30	Fejervarya sp.	LT3063	0	LT3063Wandoorwetagriculture0	NA	20.46	7.31	7.31	leplarva	larva	17.01	1.77	1.65	27.914139	soft	sedentary	terrestrial
06-05-2017	wet	Wandoor	agriculture	flushing	19:45	Limnonectes sp.	LT3064	0	LT3064Wandoorwetagriculture0	NA	24.32	8.83	9.74	diptera	adult	NA	NA	NA	NA	soft	evasive	terrestrial
06-05-2017	wet	Wandoor	agriculture	flushing	19:45	Limnonectes sp.	LT3064	0	LT3064Wandoorwetagriculture0	NA	24.32	8.83	9.74	formicidae	adult	3.22	1.09	NA	2.003928667	hard	intermediate	terrestrial
06-05-2017	wet	Wandoor	agriculture	flushing	19:45	Limnonectes sp.	LT3064	0	LT3064Wandoorwetagriculture0	NA	24.32	8.83	9.74	coleoptera	adult	1.81	1	1	0.948095238	hard	intermediate	terrestrial
06-05-2017	wet	Wandoor	agriculture	flushing	19:45	Limnonectes sp.	LT3066	0	LT3066Wandoorwetagriculture0	NA	28.02	8.92	9.51	formicidae	adult	4.6	1.01	0.95	2.457955238	hard	intermediate	terrestrial
06-05-2017	wet	Wandoor	agriculture	flushing	19:45	Limnonectes sp.	LT3066	0	LT3066Wandoorwetagriculture0	NA	28.02	8.92	9.51	formicidae	adult	4.6	1.01	0.95	2.457955238	hard	intermediate	terrestrial
06-05-2017	wet	Wandoor	agriculture	flushing	19:45	Limnonectes sp.	LT3066	0	LT3066Wandoorwetagriculture0	NA	28.02	8.92	9.51	formicidae	adult	3.12	1.2	NA	2.353371429	hard	intermediate	terrestrial
06-05-2017	wet	Wandoor	agriculture	flushing	19:45	Limnonectes sp.	LT3066	0	LT3066Wandoorwetagriculture0	NA	28.02	8.92	9.51	diptera	adult	NA	NA	NA	NA	soft	evasive	terrestrial
06-05-2017	wet	Wandoor	agriculture	flushing	19:45	Limnonectes sp.	LT3067	0	LT3067Wandoorwetagriculture0	M	24.13	8.34	8.34	orthoptera	adult	NA	NA	NA	NA	intermediate	evasive	terrestrial
06-05-2017	wet	Wandoor	agriculture	flushing	19:45	Limnonectes sp.	LT3067	0	LT3067Wandoorwetagriculture0	M	24.13	8.34	8.34	orthoptera	adult	NA	NA	NA	NA	intermediate	evasive	terrestrial
06-05-2017	wet	Wandoor	agriculture	flushing	19:45	Fejervarya sp.	LT3068	0	LT3068Wandoorwetagriculture0	NA	22.18	8.81	9.97	aranae	adult	5.08	1.62	NA	6.983403429	soft	sedentary	terrestrial
06-05-2017	wet	Wandoor	agriculture	flushing	19:45	Fejervarya sp.	LT3068	0	LT3068Wandoorwetagriculture0	NA	22.18	8.81	9.97	diptera	adult	NA	NA	NA	NA	soft	evasive	terrestrial
06-05-2017	wet	Wandoor	agriculture	flushing	19:45	Fejervarya sp.	LT3068	0	LT3068Wandoorwetagriculture0	NA	22.18	8.81	9.97	coleoptera	adult	1.83	1	1	0.958571429	hard	intermediate	terrestrial
06-05-2017	wet	Wandoor	agriculture	flushing	19:45	Fejervarya sp.	LT3071	0	LT3071Wandoorwetagriculture0	NA	30.83	10.39	11.03	coleoptera	adult	5.5	2.97	NA	25.41259286	hard	intermediate	terrestrial
06-05-2017	wet	Wandoor	agriculture	flushing	19:45	Fejervarya sp.	LT3071	0	LT3071Wandoorwetagriculture0	NA	30.83	10.39	11.03	diptera	adult	NA	NA	NA	NA	soft	evasive	terrestrial
06-05-2017	wet	Wandoor	agriculture	flushing	19:45	Fejervarya sp.	LT3071	0	LT3071Wandoorwetagriculture0	NA	30.83	10.39	11.03	unidentified	NA	NA	NA	NA	NA	NA	NA	NA
06-05-2017	wet	Wandoor	agriculture	flushing	19:45	Limnonectes sp.	LT1043	0	LT1043Wandoorwetagriculture0	M	28.15	9.25	9.57	aranae	adult	4.66	1.73	1.2	7.305526381	soft	sedentary	terrestrial
06-05-2017	wet	Wandoor	agriculture	flushing	19:45	Limnonectes sp.	LT1043	0	LT1043Wandoorwetagriculture0	M	28.15	9.25	9.57	hemiptera	adult	3.11	1.41	NA	3.238709571	soft	intermediate	terrestrial
06-05-2017	wet	Wandoor	agriculture	flushing	19:45	Limnonectes sp.	LT1043	0	LT1043Wandoorwetagriculture0	M	28.15	9.25	9.57	leplarva	larva	8.68	2.15	1.1	21.01696667	soft	sedentary	terrestrial
06-05-2017	wet	Wandoor	agriculture	flushing	19:45	Fejervarya sp.	LT3073	0	LT3073Wandoorwetagriculture0	NA	24.81	8.97	10.03	diptera	adult	NA	NA	NA	NA	soft	evasive	terrestrial
06-05-2017	wet	Wandoor	agriculture	flushing	19:45	Fejervarya sp.	LT3073	0	LT3073Wandoorwetagriculture0	NA	24.81	8.97	10.03	orthoptera	adult	NA	NA	NA	NA	intermediate	evasive	terrestrial
06-05-2017	wet	Wandoor	agriculture	flushing	19:45	Limnonectes sp.	LT3070+4,5 MISSING	0	LT3070+4,5 MISSINGWandoorwetagriculture0	NA	48.28	17.64	16.21	unidentified	NA	NA	NA	NA	NA	NA	NA	NA
06-05-2017	wet	Wandoor	agriculture	flushing	19:45	Limnonectes sp.	LT3074	0	LT3074Wandoorwetagriculture0	NA	29.44	9.96	10.77	coleoptera	adult	NA	NA	NA	NA	hard	intermediate	terrestrial
06-05-2017	wet	Wandoor	agriculture	flushing	19:45	Fejervarya sp.	LT3075	0	LT3075Wandoorwetagriculture0	M	27.84	10.19	10.54	coleoptera	adult	3.71	1	1	1.943333333	hard	intermediate	terrestrial
06-05-2017	wet	Wandoor	agriculture	flushing	19:45	Fejervarya sp.	LT3075	0	LT3075Wandoorwetagriculture0	M	27.84	10.19	10.54	coleoptera	adult	3.71	1	1	1.943333333	hard	intermediate	terrestrial
06-05-2017	wet	Wandoor	agriculture	flushing	19:45	Fejervarya sp.	LT3075	0	LT3075Wandoorwetagriculture0	M	27.84	10.19	10.54	formicidae	adult	NA	NA	NA	NA	hard	intermediate	terrestrial
06-05-2017	wet	Wandoor	agriculture	flushing	19:45	Fejervarya sp.	LT3075	0	LT3075Wandoorwetagriculture0	M	27.84	10.19	10.54	orthoptera	adult	NA	NA	NA	NA	intermediate	evasive	terrestrial
06-05-2017	wet	Wandoor	agriculture	flushing	19:45	Fejervarya sp.	LT3076	0	LT3076Wandoorwetagriculture0	NA	23.36	8.2	8.57	diptera	adult	NA	NA	NA	NA	soft	evasive	terrestrial
06-05-2017	wet	Wandoor	agriculture	flushing	19:45	Fejervarya sp.	LT3076	0	LT3076Wandoorwetagriculture0	NA	23.36	8.2	8.57	formicidae	adult	1.5	1	1	0.785714286	hard	intermediate	terrestrial
06-05-2017	wet	Wandoor	agriculture	flushing	19:45	Fejervarya sp.	LT3076	0	LT3076Wandoorwetagriculture0	NA	23.36	8.2	8.57	formicidae	adult	1.5	1	1	0.785714286	hard	intermediate	terrestrial
06-05-2017	wet	Wandoor	agriculture	flushing	19:45	Fejervarya sp.	LT3077	0	LT3077Wandoorwetagriculture0	NA	23.45	8.82	9.84	formicidae	adult	3.13	0.62	0.5	0.630232952	hard	intermediate	terrestrial
06-05-2017	wet	Wandoor	agriculture	flushing	19:45	Limnonectes sp.	LT3078	0	LT3078Wandoorwetagriculture0	NA	23.27	8.38	9.32	coleoptera	adult	NA	2.67	2.15	NA	hard	intermediate	terrestrial
06-05-2017	wet	Wandoor	agriculture	flushing	19:45	Limnonectes sp.	LT8(NATURAL)	0	LT8(NATURAL)Wandoorwetagriculture0	NA	22.72	8.75	8.75	diptera	adult	NA	NA	NA	NA	soft	evasive	terrestrial
06-05-2017	wet	Wandoor	agriculture	flushing	19:45	Limnonectes sp.	LT8(NATURAL)	0	LT8(NATURAL)Wandoorwetagriculture0	NA	22.72	8.75	8.75	orthoptera	adult	10.02	2.56	2.08	34.39703771	intermediate	evasive	terrestrial
06-05-2017	wet	Wandoor	agriculture	flushing	19:45	Limnonectes sp.	LT3081	0	LT3081Wandoorwetagriculture0	NA	25.71	9.29	9.45	aranae	adult	2.66	0.8	0.8	0.891733333	soft	sedentary	terrestrial
06-05-2017	wet	Wandoor	agriculture	flushing	19:45	Limnonectes sp.	LT3081	0	LT3081Wandoorwetagriculture0	NA	25.71	9.29	9.45	dermaptera	adult	3.25	0.4	0.4	0.272380952	soft	intermediate	terrestrial
06-05-2017	wet	Wandoor	agriculture	flushing	19:45	Fejervarya sp.	LT3083	0	LT3083Wandoorwetagriculture0	NA	22.71	7.11	8.21	coleoptera	adult	3.21	1.69	NA	4.802328143	hard	intermediate	terrestrial
06-05-2017	wet	Wandoor	agriculture	flushing	19:45	Fejervarya sp.	LT3083	0	LT3083Wandoorwetagriculture0	NA	22.71	7.11	8.21	formicidae	adult	NA	NA	NA	NA	hard	intermediate	terrestrial
06-05-2017	wet	Wandoor	agriculture	flushing	19:45	Fejervarya sp.	LT3084	0	LT3084Wandoorwetagriculture0	NA	22.35	7.68	8.15	aranae	adult	3.05	1.89	NA	5.706855	soft	sedentary	terrestrial
06-05-2017	wet	Wandoor	agriculture	flushing	19:45	Limnonectes sp.	LT3085	0	LT3085Wandoorwetagriculture0	M	23.24	8.36	9.2	diptera	adult	NA	NA	NA	NA	soft	evasive	terrestrial
06-05-2017	wet	Wandoor	agriculture	flushing	19:45	Limnonectes sp.	LT908	0	LT908Wandoorwetagriculture0	NA	20.51	7.41	8.3	none	NA	NA	NA	NA	NA	NA	NA	NA
07-05-2017	wet	Wandoor	plantation	flushing	19:30	Hoplobatrachus tigerinus	T55	0	T55Wandoorwetplantation0	M	125.37	43.5	42.1	odonata	adult	NA	NA	NA	NA	intermediate	evasive	T/A
07-05-2017	wet	Wandoor	plantation	flushing	19:30	Hoplobatrachus tigerinus	T55	0	T55Wandoorwetplantation0	M	125.37	43.5	42.1	coleoptera	adult	NA	NA	NA	NA	hard	intermediate	terrestrial
07-05-2017	wet	Wandoor	plantation	flushing	19:30	Hoplobatrachus tigerinus	T55	0	T55Wandoorwetplantation0	M	125.37	43.5	42.1	orthoptera	adult	NA	NA	NA	NA	intermediate	evasive	terrestrial
07-05-2017	wet	Wandoor	plantation	flushing	19:30	Hoplobatrachus tigerinus	T55	0	T55Wandoorwetplantation0	M	125.37	43.5	42.1	coleoptera	adult	NA	NA	NA	NA	hard	intermediate	NA
07-05-2017	wet	Wandoor	plantation	flushing	19:30	Hoplobatrachus tigerinus	T56	0	T56Wandoorwetplantation0	M	121.93	41.29	41.06	orthoptera	adult	NA	NA	NA	NA	intermediate	evasive	terrestrial
07-05-2017	wet	Wandoor	plantation	flushing	19:30	Hoplobatrachus tigerinus	T56	0	T56Wandoorwetplantation0	M	121.93	41.29	41.06	orthoptera	adult	NA	NA	NA	NA	intermediate	evasive	terrestrial
07-05-2017	wet	Wandoor	plantation	flushing	19:30	Hoplobatrachus tigerinus	T56	0	T56Wandoorwetplantation0	M	121.93	41.29	41.06	coleoptera	adult	13.66	6.53	5.69	305.1057921	hard	intermediate	terrestrial
07-05-2017	wet	Wandoor	plantation	flushing	19:30	Hoplobatrachus tigerinus	T56	0	T56Wandoorwetplantation0	M	121.93	41.29	41.06	coleoptera	adult	13.66	6.53	5.69	305.1057921	hard	intermediate	terrestrial
07-05-2017	wet	Wandoor	plantation	flushing	19:30	Hoplobatrachus tigerinus	T56	0	T56Wandoorwetplantation0	M	121.93	41.29	41.06	blattaria	adult	NA	NA	NA	NA	soft	evasive	terrestrial
07-05-2017	wet	Wandoor	plantation	flushing	19:30	Hoplobatrachus tigerinus	T56	0	T56Wandoorwetplantation0	M	121.93	41.29	41.06	rodent	adult	NA	NA	NA	NA	hard	evasive	terrestrial
07-05-2017	wet	Wandoor	plantation	flushing	19:30	Hoplobatrachus tigerinus	T57	0	T57Wandoorwetplantation0	M	144.27	48.77	44.28	orthoptera	adult	28.57	5.6	8.05	469.3098667	intermediate	evasive	terrestrial
07-05-2017	wet	Wandoor	plantation	flushing	19:30	Hoplobatrachus tigerinus	T57	0	T57Wandoorwetplantation0	M	144.27	48.77	44.28	orthoptera	adult	18.51	4.29	5.14	178.4408953	intermediate	evasive	terrestrial
07-05-2017	wet	Wandoor	plantation	flushing	19:30	Hoplobatrachus tigerinus	T57	0	T57Wandoorwetplantation0	M	144.27	48.77	44.28	orthoptera	adult	18.51	4.29	5.14	178.4408953	intermediate	evasive	terrestrial
07-05-2017	wet	Wandoor	plantation	flushing	19:30	Hoplobatrachus tigerinus	T57	0	T57Wandoorwetplantation0	M	144.27	48.77	44.28	coleoptera	adult	9.92	4.41	3.1	101.056032	hard	intermediate	terrestrial
07-05-2017	wet	Wandoor	plantation	flushing	19:30	Hoplobatrachus tigerinus	T57	0	T57Wandoorwetplantation0	M	144.27	48.77	44.28	leplarva	larva	42.64	3.15	1.32	221.6214	soft	sedentary	terrestrial
07-05-2017	wet	Wandoor	plantation	flushing	19:30	Hoplobatrachus tigerinus	T57	0	T57Wandoorwetplantation0	M	144.27	48.77	44.28	coleoptera	adult	NA	NA	NA	NA	hard	intermediate	aquatic
07-05-2017	wet	Wandoor	plantation	flushing	19:30	Hoplobatrachus tigerinus	T58	0	T58Wandoorwetplantation0	M	121.12	43.01	42.36	arthropoda	NA	NA	NA	NA	NA	NA	NA	NA
07-05-2017	wet	Wandoor	plantation	flushing	19:30	Hoplobatrachus tigerinus	T61	0	T61Wandoorwetplantation0	F	133.32	49.3	46.72	coleoptera	adult	NA	NA	NA	NA	hard	intermediate	terrestrial
07-05-2017	wet	Wandoor	plantation	flushing	19:30	Hoplobatrachus tigerinus	T61	0	T61Wandoorwetplantation0	F	133.32	49.3	46.72	coleoptera	adult	NA	NA	NA	NA	hard	intermediate	terrestrial
07-05-2017	wet	Wandoor	plantation	flushing	19:30	Hoplobatrachus tigerinus	T61	0	T61Wandoorwetplantation0	F	133.32	49.3	46.72	coleoptera	adult	NA	NA	NA	NA	hard	intermediate	terrestrial
07-05-2017	wet	Wandoor	plantation	flushing	19:30	Hoplobatrachus tigerinus	T63	0	T63Wandoorwetplantation0	M	108.19	35.59	35.74	gastropoda	adult	8.02	5.16	1.22	111.8528777	hard	sedentary	T/A
07-05-2017	wet	Wandoor	plantation	flushing	19:30	Hoplobatrachus tigerinus	T63	0	T63Wandoorwetplantation0	M	108.19	35.59	35.74	coleoptera	adult	9.77	5.9	3.34	178.144319	hard	intermediate	terrestrial
07-05-2017	wet	Wandoor	plantation	flushing	19:30	Hoplobatrachus tigerinus	T63	0	T63Wandoorwetplantation0	M	108.19	35.59	35.74	coleoptera	adult	9.77	5.9	3.34	178.144319	hard	intermediate	terrestrial
07-05-2017	wet	Wandoor	plantation	flushing	19:30	Hoplobatrachus tigerinus	T63	0	T63Wandoorwetplantation0	M	108.19	35.59	35.74	coleoptera	adult	9.77	5.9	3.34	178.144319	hard	intermediate	terrestrial
07-05-2017	wet	Wandoor	plantation	flushing	19:30	Hoplobatrachus tigerinus	T63	0	T63Wandoorwetplantation0	M	108.19	35.59	35.74	coleoptera	adult	9.77	5.9	3.34	178.144319	hard	intermediate	terrestrial
07-05-2017	wet	Wandoor	plantation	flushing	19:30	Hoplobatrachus tigerinus	T63	0	T63Wandoorwetplantation0	M	108.19	35.59	35.74	coleoptera	adult	9.77	5.9	3.34	178.144319	hard	intermediate	terrestrial
07-05-2017	wet	Wandoor	plantation	flushing	19:30	Hoplobatrachus tigerinus	T63	0	T63Wandoorwetplantation0	M	108.19	35.59	35.74	coleoptera	adult	NA	NA	NA	NA	hard	intermediate	aquatic
07-05-2017	wet	Wandoor	plantation	flushing	19:30	Hoplobatrachus tigerinus	T63	0	T63Wandoorwetplantation0	M	108.19	35.59	35.74	formicidae	adult	9.21	2.5	2	30.15178571	hard	intermediate	terrestrial
07-05-2017	wet	Wandoor	plantation	flushing	19:30	Hoplobatrachus tigerinus	T63	0	T63Wandoorwetplantation0	M	108.19	35.59	35.74	formicidae	adult	9.21	2.5	2	30.15178571	hard	intermediate	terrestrial
07-05-2017	wet	Wandoor	plantation	flushing	19:30	Hoplobatrachus tigerinus	T63	0	T63Wandoorwetplantation0	M	108.19	35.59	35.74	chilopoda	adult	NA	NA	NA	NA	soft	intermediate	terrestrial
07-05-2017	wet	Wandoor	plantation	flushing	19:30	Hoplobatrachus tigerinus	T63	0	T63Wandoorwetplantation0	M	108.19	35.59	35.74	unidentified	NA	9.73	5.07	3.4	131.009307	NA	NA	NA
07-05-2017	wet	Wandoor	plantation	flushing	19:30	Hoplobatrachus tigerinus	T64	0	T64Wandoorwetplantation0	M	121.04	44.43	44.43	coleoptera	adult	NA	NA	NA	NA	hard	intermediate	terrestrial
07-05-2017	wet	Wandoor	plantation	flushing	19:30	Hoplobatrachus tigerinus	T64	0	T64Wandoorwetplantation0	M	121.04	44.43	44.43	coleoptera	adult	NA	NA	NA	NA	hard	intermediate	terrestrial
09-05-2017	wet	Wandoor	plantation	flushing	18:30	Hoplobatrachus tigerinus	T56	1	T56Wandoorwetplantation1	M	121.93	41.29	41.06	none	NA	NA	NA	NA	NA	NA	NA	NA
09-05-2017	wet	Wandoor	plantation	flushing	18:30	Hoplobatrachus tigerinus	T65	0	T65Wandoorwetplantation0	F	110	41	42	gastropoda	adult	NA	NA	NA	NA	hard	sedentary	T/A
09-05-2017	wet	Wandoor	plantation	flushing	18:30	Hoplobatrachus tigerinus	T65	0	T65Wandoorwetplantation0	F	110	41	42	hemiptera	adult	NA	NA	NA	NA	soft	intermediate	terrestrial
09-05-2017	wet	Wandoor	plantation	flushing	18:30	Hoplobatrachus tigerinus	T65	0	T65Wandoorwetplantation0	F	110	41	42	odonata	adult	NA	NA	NA	NA	intermediate	evasive	T/A
09-05-2017	wet	Wandoor	plantation	flushing	18:30	Hoplobatrachus tigerinus	T58	1	T58Wandoorwetplantation1	M	121.12	43.01	42.36	coleoptera	adult	10.68	6.38	4.22	227.7120434	hard	intermediate	terrestrial
09-05-2017	wet	Wandoor	plantation	flushing	18:30	Hoplobatrachus tigerinus	T58	1	T58Wandoorwetplantation1	M	121.12	43.01	42.36	coleoptera	adult	NA	NA	NA	NA	hard	intermediate	terrestrial
09-05-2017	wet	Wandoor	plantation	flushing	18:30	Hoplobatrachus tigerinus	T58	1	T58Wandoorwetplantation1	M	121.12	43.01	42.36	slug	adult	NA	NA	NA	NA	soft	sedentary	T/A
09-05-2017	wet	Wandoor	plantation	flushing	18:30	Hoplobatrachus tigerinus	T66	0	T66Wandoorwetplantation0	M	135	43	42	coleoptera	adult	NA	NA	NA	NA	hard	intermediate	terrestrial
09-05-2017	wet	Wandoor	plantation	flushing	18:30	Hoplobatrachus tigerinus	T66	0	T66Wandoorwetplantation0	M	135	43	42	formicidae	adult	NA	NA	NA	NA	hard	intermediate	terrestrial
09-05-2017	wet	Wandoor	plantation	flushing	18:30	Hoplobatrachus tigerinus	T66	0	T66Wandoorwetplantation0	M	135	43	42	orthoptera	adult	NA	NA	NA	NA	intermediate	evasive	terrestrial
09-05-2017	wet	Wandoor	plantation	flushing	18:30	Hoplobatrachus tigerinus	T67	0	T67Wandoorwetplantation0	M	126	42	43	coleoptera	adult	17.49	9.24	7.03	782.180784	hard	intermediate	terrestrial
09-05-2017	wet	Wandoor	plantation	flushing	18:30	Hoplobatrachus tigerinus	T67	0	T67Wandoorwetplantation0	M	126	42	43	coleoptera	adult	17.49	9.24	7.03	782.180784	hard	intermediate	terrestrial
09-05-2017	wet	Wandoor	plantation	flushing	18:30	Hoplobatrachus tigerinus	T67	0	T67Wandoorwetplantation0	M	126	42	43	coleoptera	adult	NA	NA	NA	NA	hard	intermediate	terrestrial
09-05-2017	wet	Wandoor	plantation	flushing	18:30	Hoplobatrachus tigerinus	T67	0	T67Wandoorwetplantation0	M	126	42	43	gastropoda	adult	12.79	6.73	NA	303.440862	hard	sedentary	T/A
09-05-2017	wet	Wandoor	plantation	flushing	18:30	Hoplobatrachus tigerinus	T67	0	T67Wandoorwetplantation0	M	126	42	43	coleoptera	adult	NA	NA	NA	NA	hard	intermediate	terrestrial
09-05-2017	wet	Wandoor	plantation	flushing	18:30	Hoplobatrachus tigerinus	T68	0	T68Wandoorwetplantation0	M	130	43	43	coleoptera	adult	NA	NA	NA	NA	hard	intermediate	aquatic
10-05-2017	wet	Wandoor	plantation	flushing	18:30	Hoplobatrachus tigerinus	T58	1	T58Wandoorwetplantation1	M	121.12	43.01	42.36	coleoptera	adult	11.52	6.51	5.93	255.733632	hard	intermediate	terrestrial
10-05-2017	wet	Wandoor	plantation	flushing	18:30	Hoplobatrachus tigerinus	T58	1	T58Wandoorwetplantation1	M	121.12	43.01	42.36	coleoptera	adult	11.52	6.51	5.93	255.733632	hard	intermediate	terrestrial
10-05-2017	wet	Wandoor	plantation	flushing	18:30	Hoplobatrachus tigerinus	T58	1	T58Wandoorwetplantation1	M	121.12	43.01	42.36	coleoptera	adult	11.52	6.51	5.93	255.733632	hard	intermediate	terrestrial
10-05-2017	wet	Wandoor	plantation	flushing	18:30	Hoplobatrachus tigerinus	T58	1	T58Wandoorwetplantation1	M	121.12	43.01	42.36	coleoptera	adult	11.52	6.51	5.93	255.733632	hard	intermediate	terrestrial
10-05-2017	wet	Wandoor	plantation	flushing	18:30	Hoplobatrachus tigerinus	T58	1	T58Wandoorwetplantation1	M	121.12	43.01	42.36	coleoptera	adult	11.52	6.51	5.93	255.733632	hard	intermediate	terrestrial
10-05-2017	wet	Wandoor	plantation	flushing	18:30	Hoplobatrachus tigerinus	T58	1	T58Wandoorwetplantation1	M	121.12	43.01	42.36	formicidae	adult	4.22	1.39	1.2	4.270861048	hard	intermediate	terrestrial
10-05-2017	wet	Wandoor	plantation	flushing	18:30	Hoplobatrachus tigerinus	T58	1	T58Wandoorwetplantation1	M	121.12	43.01	42.36	arthropoda	NA	NA	NA	NA	NA	NA	NA	NA
10-05-2017	wet	Wandoor	plantation	flushing	18:30	Hoplobatrachus tigerinus	T71	0	T71Wandoorwetplantation0	M	134.91	43.39	43.39	coleoptera	adult	12.26	5.9	3.68	223.5465048	hard	intermediate	terrestrial
10-05-2017	wet	Wandoor	plantation	flushing	18:30	Hoplobatrachus tigerinus	T71	0	T71Wandoorwetplantation0	M	134.91	43.39	43.39	coleoptera	adult	NA	NA	NA	NA	hard	intermediate	aquatic
10-05-2017	wet	Wandoor	plantation	flushing	18:30	Hoplobatrachus tigerinus	T57	1	T57Wandoorwetplantation1	M	144.27	48.77	44.28	coleoptera	adult	NA	NA	NA	NA	hard	intermediate	terrestrial
10-05-2017	wet	Wandoor	plantation	flushing	18:30	Hoplobatrachus tigerinus	T57	1	T57Wandoorwetplantation1	M	144.27	48.77	44.28	coleoptera	adult	NA	NA	NA	NA	hard	intermediate	aquatic
10-05-2017	wet	Wandoor	plantation	flushing	18:30	Hoplobatrachus tigerinus	T73	0	T73Wandoorwetplantation0	M	109.06	37.02	37.79	leplarva	larva	28.2	4.52	3.51	301.7861943	soft	sedentary	terrestrial
10-05-2017	wet	Wandoor	plantation	flushing	18:30	Hoplobatrachus tigerinus	T73	0	T73Wandoorwetplantation0	M	109.06	37.02	37.79	coleoptera	adult	11.67	6.28	5.24	241.0813051	hard	intermediate	terrestrial
10-05-2017	wet	Wandoor	plantation	flushing	18:30	Hoplobatrachus tigerinus	T55	1	T55Wandoorwetplantation1	M	125.37	43.5	42.1	coleoptera	adult	10.15	5.89	4.02	184.4463317	hard	intermediate	terrestrial
10-05-2017	wet	Wandoor	plantation	flushing	18:30	Hoplobatrachus tigerinus	T55	1	T55Wandoorwetplantation1	M	125.37	43.5	42.1	coleoptera	adult	10.15	5.89	4.02	184.4463317	hard	intermediate	terrestrial
10-05-2017	wet	Wandoor	plantation	flushing	18:30	Hoplobatrachus tigerinus	T55	1	T55Wandoorwetplantation1	M	125.37	43.5	42.1	coleoptera	adult	10.15	5.89	4.02	184.4463317	hard	intermediate	terrestrial
10-05-2017	wet	Wandoor	plantation	flushing	18:30	Hoplobatrachus tigerinus	T55	1	T55Wandoorwetplantation1	M	125.37	43.5	42.1	formicidae	adult	NA	NA	NA	NA	hard	intermediate	terrestrial
11-05-2017	wet	Wandoor	plantation	flushing	18:30	Hoplobatrachus tigerinus	T900	0	T900Wandoorwetplantation0	M	NA	NA	NA	orthoptera	adult	NA	NA	NA	NA	intermediate	evasive	terrestrial
11-05-2017	wet	Wandoor	plantation	flushing	18:30	Hoplobatrachus tigerinus	T900	0	T900Wandoorwetplantation0	M	NA	NA	NA	coleoptera	adult	NA	NA	NA	NA	hard	intermediate	terrestrial
11-05-2017	wet	Wandoor	plantation	flushing	18:30	Hoplobatrachus tigerinus	T901	0	T901Wandoorwetplantation0	F	NA	NA	NA	coleoptera	adult	NA	NA	NA	NA	hard	intermediate	terrestrial
11-05-2017	wet	Wandoor	plantation	flushing	18:30	Hoplobatrachus tigerinus	T902	0	T902Wandoorwetplantation0	F	128.58	42.7	42.7	coleoptera	adult	NA	NA	NA	NA	hard	intermediate	terrestrial
11-05-2017	wet	Wandoor	plantation	flushing	18:30	Hoplobatrachus tigerinus	T903	0	T903Wandoorwetplantation0	M	115.74	39.24	38.53	none	NA	NA	NA	NA	NA	NA	NA	NA
11-05-2017	wet	Wandoor	plantation	flushing	18:30	Hoplobatrachus tigerinus	T66	1	T66Wandoorwetplantation1	M	135	43	42	leplarva	larva	37.34	3.28	3.25	210.4240579	soft	sedentary	terrestrial
11-05-2017	wet	Wandoor	plantation	flushing	18:30	Hoplobatrachus tigerinus	T66	1	T66Wandoorwetplantation1	M	135	43	42	coleoptera	adult	NA	5.21	2.71	NA	hard	intermediate	terrestrial
11-05-2017	wet	Wandoor	plantation	flushing	18:30	Hoplobatrachus tigerinus	T66	1	T66Wandoorwetplantation1	M	135	43	42	formicidae	adult	NA	NA	NA	NA	hard	intermediate	terrestrial
11-05-2017	wet	Wandoor	plantation	flushing	18:30	Hoplobatrachus tigerinus	T61	1	T61Wandoorwetplantation1	F	133.32	49.3	46.72	insecta	adult	NA	NA	NA	NA	NA	NA	NA
11-05-2017	wet	Wandoor	plantation	flushing	18:30	Hoplobatrachus tigerinus	T904	0	T904Wandoorwetplantation0	F	145.63	56.01	51.55	none	NA	NA	NA	NA	NA	NA	NA	NA
11-05-2017	wet	Wandoor	plantation	flushing	18:30	Hoplobatrachus tigerinus	T905	0	T905Wandoorwetplantation0	M	124.4	45.76	41.82	insecta	adult	NA	NA	NA	NA	NA	NA	NA
11-05-2017	wet	Wandoor	plantation	flushing	18:30	Hoplobatrachus tigerinus	T906	0	T906Wandoorwetplantation0	M	136.53	47.69	43.66	arthropoda	NA	NA	NA	NA	NA	NA	NA	NA
12-05-2017	wet	Wandoor	plantation	flushing	18:30	Hoplobatrachus tigerinus	T907	0	T907Wandoorwetplantation0	M	103.82	36.25	36.25	coleoptera	adult	10.76	5.86	3.85	193.5445265	hard	intermediate	terrestrial
12-05-2017	wet	Wandoor	plantation	flushing	18:30	Hoplobatrachus tigerinus	T907	0	T907Wandoorwetplantation0	M	103.82	36.25	36.25	orthoptera	adult	NA	NA	NA	NA	intermediate	evasive	terrestrial
12-05-2017	wet	Wandoor	plantation	flushing	18:30	Hoplobatrachus tigerinus	T908	0	T908Wandoorwetplantation0	F	126.64	47.45	47.45	none	NA	NA	NA	NA	NA	NA	NA	NA
12-05-2017	wet	Wandoor	plantation	flushing	18:30	Hoplobatrachus tigerinus	T909	0	T909Wandoorwetplantation0	M	125.31	48.88	44.15	none	NA	NA	NA	NA	NA	NA	NA	NA
12-05-2017	wet	Wandoor	plantation	flushing	18:30	Hoplobatrachus tigerinus	T910	0	T910Wandoorwetplantation0	F	116.04	40.81	39.94	formicidae	adult	8.66	1.79	1	14.5344079	hard	intermediate	terrestrial
12-05-2017	wet	Wandoor	plantation	flushing	18:30	Hoplobatrachus tigerinus	T910	0	T910Wandoorwetplantation0	F	116.04	40.81	39.94	coleoptera	adult	NA	NA	NA	NA	hard	intermediate	terrestrial
12-05-2017	wet	Wandoor	plantation	flushing	18:30	Hoplobatrachus tigerinus	T910	0	T910Wandoorwetplantation0	F	116.04	40.81	39.94	coleoptera	adult	NA	NA	NA	NA	hard	intermediate	terrestrial
12-05-2017	wet	Wandoor	plantation	flushing	18:30	Hoplobatrachus tigerinus	T911	0	T911Wandoorwetplantation0	M	126.42	43.79	41	none	NA	NA	NA	NA	NA	NA	NA	NA
12-05-2017	wet	Wandoor	plantation	flushing	18:30	Hoplobatrachus tigerinus	T912	0	T912Wandoorwetplantation0	M	118.94	40.42	41.26	orthoptera	adult	NA	NA	NA	NA	intermediate	evasive	terrestrial
12-05-2017	wet	Wandoor	plantation	flushing	18:30	Hoplobatrachus tigerinus	T912	0	T912Wandoorwetplantation0	M	118.94	40.42	41.26	arthropoda	NA	NA	NA	NA	NA	NA	NA	NA
13-05-2017	wet	Wandoor	plantation	flushing	19:30	Limnonectes sp.	LT4051	0	LT4051Wandoorwetplantation0	F	49.19	16.55	14.82	slug	adult	24.24	8.65	4.97	950.0319714	soft	sedentary	T/A
13-05-2017	wet	Wandoor	plantation	flushing	19:30	Limnonectes sp.	LT4051	0	LT4051Wandoorwetplantation0	F	49.19	16.55	14.82	lepidoptera	adult	7.49	3.01	NA	35.54579233	soft	evasive	terrestrial
13-05-2017	wet	Wandoor	plantation	flushing	19:30	Limnonectes sp.	LT4051	0	LT4051Wandoorwetplantation0	F	49.19	16.55	14.82	lepidoptera	adult	7.49	3.01	NA	35.54579233	soft	evasive	terrestrial
13-05-2017	wet	Wandoor	plantation	flushing	19:30	Limnonectes sp.	LT909	0	LT909Wandoorwetplantation0	M	24.03	8.74	8.74	leplarva	larva	14.88	1.8	NA	25.25348571	soft	sedentary	terrestrial
13-05-2017	wet	Wandoor	plantation	flushing	19:30	Limnonectes sp.	LT4053	0	LT4053Wandoorwetplantation0	F	38.58	14.71	13.77	none	NA	NA	NA	NA	NA	NA	NA	NA
13-05-2017	wet	Wandoor	plantation	flushing	19:30	Limnonectes sp.	LT4054	0	LT4054Wandoorwetplantation0	M	36.25	12.97	12.97	formicidae	adult	8.19	1.14	NA	5.575284	hard	intermediate	terrestrial
13-05-2017	wet	Wandoor	plantation	flushing	19:30	Limnonectes sp.	LT4055	0	LT4055Wandoorwetplantation0	M	34.01	12.45	11.71	formicidae	adult	3.92	1	1	2.053333333	hard	intermediate	terrestrial
13-05-2017	wet	Wandoor	plantation	flushing	19:30	Limnonectes sp.	LT4056	0	LT4056Wandoorwetplantation0	M	32.1	11.78	11.11	oligochaeta	adult	NA	2.55	NA	NA	soft	sedentary	terrestrial
13-05-2017	wet	Wandoor	plantation	flushing	19:30	Limnonectes sp.	LT4057	0	LT4057Wandoorwetplantation0	M	32.93	12.85	12.85	arthropoda	NA	NA	NA	NA	NA	NA	NA	NA
13-05-2017	wet	Wandoor	plantation	flushing	19:30	Limnonectes sp.	LT4058	0	LT4058Wandoorwetplantation0	M	33.51	13.44	12.01	arthropoda	NA	NA	NA	NA	NA	NA	NA	NA
13-05-2017	wet	Wandoor	plantation	flushing	19:30	Limnonectes sp.	LT4061	0	LT4061Wandoorwetplantation0	M	33.52	13.04	12.53	isoptera	adult	NA	NA	NA	NA	soft	sedentary	terrestrial
13-05-2017	wet	Wandoor	plantation	flushing	19:30	Limnonectes sp.	LT4061	0	LT4061Wandoorwetplantation0	M	33.52	13.04	12.53	arthropoda	NA	NA	NA	NA	NA	NA	NA	NA
13-05-2017	wet	Wandoor	plantation	flushing	19:30	Limnonectes sp.	LT4063	0	LT4063Wandoorwetplantation0	M	24.3	8.02	8.34	formicidae	adult	3.63	1.17	NA	2.602865571	hard	intermediate	terrestrial
13-05-2017	wet	Wandoor	plantation	flushing	19:30	Limnonectes sp.	LT4063	0	LT4063Wandoorwetplantation0	M	24.3	8.02	8.34	formicidae	adult	2.62	0.81	NA	0.900419143	hard	intermediate	terrestrial
13-05-2017	wet	Wandoor	plantation	flushing	19:30	Limnonectes sp.	LT4063	0	LT4063Wandoorwetplantation0	M	24.3	8.02	8.34	diptera	adult	NA	NA	NA	NA	soft	evasive	terrestrial
13-05-2017	wet	Wandoor	plantation	flushing	19:30	Limnonectes sp.	LT4063	0	LT4063Wandoorwetplantation0	M	24.3	8.02	8.34	aranae	adult	5.01	2.25	NA	13.28544643	soft	sedentary	terrestrial
13-05-2017	wet	Wandoor	plantation	flushing	19:30	Fejervarya sp.	LT4064	0	LT4064Wandoorwetplantation0	F	29.05	9.57	11.05	none	NA	NA	NA	NA	NA	NA	NA	NA
13-05-2017	wet	Wandoor	plantation	flushing	19:30	Limnonectes sp.	LT4065	0	LT4065Wandoorwetplantation0	M	35.1	13.53	13.53	none	NA	NA	NA	NA	NA	NA	NA	NA
13-05-2017	wet	Wandoor	plantation	flushing	19:30	Limnonectes sp.	LT4066	0	LT4066Wandoorwetplantation0	M	33.84	13.38	13.35	gastropoda	adult	2.43	NA	NA	NA	hard	sedentary	T/A
13-05-2017	wet	Wandoor	plantation	flushing	19:30	Limnonectes sp.	LT4066	0	LT4066Wandoorwetplantation0	M	33.84	13.38	13.35	diptera	adult	1	0.5	0.5	0.130952381	soft	evasive	T/A
13-05-2017	wet	Wandoor	plantation	flushing	19:30	Limnonectes sp.	LT4067	0	LT4067Wandoorwetplantation0	M	30.69	11.67	12.24	coleoptera	adult	6.19	3.05	3.01	30.16224881	hard	intermediate	terrestrial
13-05-2017	wet	Wandoor	plantation	flushing	19:30	Limnonectes sp.	LT4067	0	LT4067Wandoorwetplantation0	M	30.69	11.67	12.24	formicidae	adult	NA	NA	NA	NA	hard	intermediate	terrestrial
13-05-2017	wet	Wandoor	plantation	flushing	19:30	Limnonectes sp.	LT4068	0	LT4068Wandoorwetplantation0	M	37.96	13.27	13.27	oligochaeta	adult	NA	NA	NA	NA	soft	sedentary	terrestrial
15-05-2017	wet	Wandoor	plantation	flushing	19:30	Fejervarya sp.	LT4071	0	LT4071Wandoorwetplantation0	M	25.61	10.27	10.74	none	NA	NA	NA	NA	NA	NA	NA	NA
15-05-2017	wet	Wandoor	plantation	flushing	19:30	Limnonectes sp.	LT4073	0	LT4073Wandoorwetplantation0	M	22.59	9.2	8.59	formicidae	adult	6.06	1.06	1.16	3.566627429	hard	intermediate	terrestrial
15-05-2017	wet	Wandoor	plantation	flushing	19:30	Limnonectes sp.	LT4073	0	LT4073Wandoorwetplantation0	M	22.59	9.2	8.59	orthoptera	adult	3.59	0.96	0.7	1.733046857	intermediate	evasive	terrestrial
15-05-2017	wet	Wandoor	plantation	flushing	19:30	Limnonectes sp.	LT4074	0	LT4074Wandoorwetplantation0	M	24.34	9.48	10.34	unidentified	NA	NA	NA	NA	NA	NA	NA	NA
15-05-2017	wet	Wandoor	plantation	flushing	19:30	Limnonectes sp.	LT4075	0	LT4075Wandoorwetplantation0	M	26.42	10.17	10.17	chilopoda	adult	5.72	0.91	0.8	2.481145333	soft	intermediate	terrestrial
15-05-2017	wet	Wandoor	plantation	flushing	19:30	Limnonectes sp.	LT4076	0	LT4076Wandoorwetplantation0	F	NA	NA	NA	coleoptera	adult	NA	NA	NA	NA	hard	intermediate	terrestrial
15-05-2017	wet	Wandoor	plantation	flushing	19:30	Limnonectes sp.	LT4076	0	LT4076Wandoorwetplantation0	F	NA	NA	NA	aranae	adult	1.94	1.19	NA	1.439027333	soft	sedentary	terrestrial
15-05-2017	wet	Wandoor	plantation	flushing	19:30	Limnonectes sp.	LT4076	0	LT4076Wandoorwetplantation0	F	NA	NA	NA	formicidae	adult	1.43	0.35	0.3	0.091758333	hard	intermediate	terrestrial
15-05-2017	wet	Wandoor	plantation	flushing	19:30	Limnonectes sp.	LT4077	0	LT4077Wandoorwetplantation0	F	NA	NA	NA	hemiptera	adult	3.77	1.7	NA	5.707061905	soft	intermediate	terrestrial
15-05-2017	wet	Wandoor	plantation	flushing	19:30	Limnonectes sp.	LT4077	0	LT4077Wandoorwetplantation0	F	NA	NA	NA	aranae	adult	3.34	1.46	NA	3.729284952	soft	sedentary	terrestrial
15-05-2017	wet	Wandoor	plantation	flushing	19:30	Limnonectes sp.	LT4077	0	LT4077Wandoorwetplantation0	F	NA	NA	NA	acari	adult	NA	NA	NA	NA	soft	sedentary	terrestrial
15-05-2017	wet	Wandoor	plantation	flushing	19:30	Limnonectes sp.	LT4078	0	LT4078Wandoorwetplantation0	F	25.17	9.59	9.59	orthoptera	adult	NA	NA	NA	NA	intermediate	evasive	terrestrial
15-05-2017	wet	Wandoor	plantation	flushing	19:30	Limnonectes sp.	LT4081	0	LT4081Wandoorwetplantation0	F	36.66	14.89	14.89	none	NA	NA	NA	NA	NA	NA	NA	NA
15-05-2017	wet	Wandoor	plantation	flushing	19:30	Limnonectes sp.	LT4083	0	LT4083Wandoorwetplantation0	F	23.91	8.36	9.05	oligochaeta	adult	NA	NA	NA	NA	soft	sedentary	terrestrial
15-05-2017	wet	Wandoor	plantation	flushing	19:30	Limnonectes sp.	LT910	0	LT910Wandoorwetplantation0	M	29.49	10.78	12.02	none	NA	NA	NA	NA	NA	NA	NA	NA
15-05-2017	wet	Wandoor	plantation	flushing	19:30	Limnonectes sp.	LT4084	0	LT4084Wandoorwetplantation0	M	34.57	13.45	13.45	none	NA	NA	NA	NA	NA	NA	NA	NA
15-05-2017	wet	Wandoor	plantation	flushing	19:30	Limnonectes sp.	LT4085	0	LT4085Wandoorwetplantation0	F	32.86	12.39	13.36	unidentified	NA	NA	NA	NA	NA	NA	NA	NA
15-05-2017	wet	Wandoor	plantation	flushing	19:30	Limnonectes sp.	LT4086	0	LT4086Wandoorwetplantation0	F	42.96	16.23	16.23	aranae	adult	7.18	2.04	NA	15.65157943	soft	sedentary	terrestrial
15-05-2017	wet	Wandoor	plantation	flushing	19:30	Limnonectes sp.	LT4086	0	LT4086Wandoorwetplantation0	F	42.96	16.23	16.23	coleoptera	adult	NA	NA	NA	NA	hard	intermediate	terrestrial
15-05-2017	wet	Wandoor	plantation	flushing	19:30	Limnonectes sp.	LT5064	0	LT5064Wandoorwetplantation0	M	33.53	13.47	13.47	arthropoda	NA	NA	NA	NA	NA	NA	NA	NA
15-05-2017	wet	Wandoor	plantation	flushing	19:30	Limnonectes sp.	LT5064	0	LT5064Wandoorwetplantation0	M	33.53	13.47	13.47	oligochaeta	adult	NA	NA	NA	NA	soft	sedentary	terrestrial
15-05-2017	wet	Wandoor	plantation	flushing	19:30	Limnonectes sp.	LT4087	0	LT4087Wandoorwetplantation0	M	34.54	11.06	12.1	oligochaeta	adult	104.37	3.25	3.46	577.451875	soft	sedentary	terrestrial
15-05-2017	wet	Wandoor	plantation	flushing	19:30	Limnonectes sp.	LT4087	0	LT4087Wandoorwetplantation0	M	34.54	11.06	12.1	aranae	adult	6.03	2.12	NA	14.19588343	soft	sedentary	terrestrial
15-05-2017	wet	Wandoor	plantation	flushing	19:30	Limnonectes sp.	LT4088	0	LT4088Wandoorwetplantation0	F	40.28	15.65	15.06	diplopoda	adult	10.9	0.96	NA	5.261897143	soft	sedentary	terrestrial
15-05-2017	wet	Wandoor	plantation	flushing	19:30	Limnonectes sp.	LT5061	0	LT5061Wandoorwetplantation0	F	44.76	15.99	15.47	none	NA	NA	NA	NA	NA	NA	NA	NA
19-05-2017	wet	Wandoor	primary forest	flushing	20:15	Limnonectes sp.	LT2000	0	LT2000Wandoorwetprimary forest0	F	35.74	15.83	14.85	unidentified	NA	NA	NA	NA	NA	NA	NA	NA
19-05-2017	wet	Wandoor	primary forest	flushing	20:15	Limnonectes sp.	LT2000	0	LT2000Wandoorwetprimary forest0	F	35.74	15.83	14.85	coleoptera	adult	NA	NA	NA	NA	hard	intermediate	terrestrial
19-05-2017	wet	Wandoor	primary forest	flushing	20:15	Limnonectes sp.	LT2000	0	LT2000Wandoorwetprimary forest0	F	35.74	15.83	14.85	formicidae	adult	NA	NA	NA	NA	hard	intermediate	terrestrial
19-05-2017	wet	Wandoor	primary forest	flushing	20:15	Limnonectes sp.	LT2001	0	LT2001Wandoorwetprimary forest0	F	30.12	11.91	10.79	formicidae	adult	3.99	1.01	NA	2.132009	hard	intermediate	terrestrial
19-05-2017	wet	Wandoor	primary forest	flushing	20:15	Limnonectes sp.	LT2001	0	LT2001Wandoorwetprimary forest0	F	30.12	11.91	10.79	formicidae	adult	3.99	1.01	NA	2.132009	hard	intermediate	terrestrial
19-05-2017	wet	Wandoor	primary forest	flushing	20:15	Limnonectes sp.	LT2001	0	LT2001Wandoorwetprimary forest0	F	30.12	11.91	10.79	formicidae	adult	3.99	1.01	NA	2.132009	hard	intermediate	terrestrial
19-05-2017	wet	Wandoor	primary forest	flushing	20:15	Limnonectes sp.	LT2001	0	LT2001Wandoorwetprimary forest0	F	30.12	11.91	10.79	hemiptera	adult	5.26	1.77	NA	8.631885429	soft	intermediate	terrestrial
19-05-2017	wet	Wandoor	primary forest	flushing	20:15	Limnonectes sp.	LT2001	0	LT2001Wandoorwetprimary forest0	F	30.12	11.91	10.79	leplarva	larva	9.29	1.84	NA	16.47497448	soft	sedentary	terrestrial
19-05-2017	wet	Wandoor	primary forest	flushing	20:15	Limnonectes sp.	LT2001	0	LT2001Wandoorwetprimary forest0	F	30.12	11.91	10.79	hemiptera	adult	2.62	0.84	NA	0.968352	soft	intermediate	terrestrial
19-05-2017	wet	Wandoor	primary forest	flushing	20:15	Limnonectes sp.	LT2001	0	LT2001Wandoorwetprimary forest0	F	30.12	11.91	10.79	leplarva	larva	NA	NA	NA	NA	soft	sedentary	terrestrial
19-05-2017	wet	Wandoor	primary forest	flushing	20:15	Limnonectes sp.	LT2002	0	LT2002Wandoorwetprimary forest0	F	49.67	16.05	16.71	coleoptera	adult	NA	12.03	NA	NA	hard	intermediate	terrestrial
19-05-2017	wet	Wandoor	primary forest	flushing	20:15	Limnonectes sp.	LT2003	0	LT2003Wandoorwetprimary forest0	F	34.92	15.27	14.31	none	NA	NA	NA	NA	NA	NA	NA	NA
19-05-2017	wet	Wandoor	primary forest	flushing	20:15	Limnonectes sp.	LT2004	0	LT2004Wandoorwetprimary forest0	F	33.21	10.88	10.88	gastropoda	adult	3.16	NA	NA	NA	hard	sedentary	T/A
19-05-2017	wet	Wandoor	primary forest	flushing	20:15	Limnonectes sp.	LT2004	0	LT2004Wandoorwetprimary forest0	F	33.21	10.88	10.88	diplopoda	adult	13.22	1.38	1.3	13.18751657	soft	sedentary	terrestrial
19-05-2017	wet	Wandoor	primary forest	flushing	20:15	Limnonectes sp.	LT2004	0	LT2004Wandoorwetprimary forest0	F	33.21	10.88	10.88	diplopoda	adult	13.22	1.38	1.3	13.18751657	soft	sedentary	terrestrial
19-05-2017	wet	Wandoor	primary forest	flushing	20:15	Limnonectes sp.	LT2004	0	LT2004Wandoorwetprimary forest0	F	33.21	10.88	10.88	coleoptera	adult	NA	NA	NA	NA	hard	intermediate	terrestrial
19-05-2017	wet	Wandoor	primary forest	flushing	20:15	Limnonectes sp.	LT2004	0	LT2004Wandoorwetprimary forest0	F	33.21	10.88	10.88	hemiptera	adult	4.17	1.32	1.4	3.805899429	soft	intermediate	terrestrial
19-05-2017	wet	Wandoor	primary forest	flushing	20:15	Limnonectes sp.	LT2004	0	LT2004Wandoorwetprimary forest0	F	33.21	10.88	10.88	formicidae	adult	8.69	2.01	1.78	18.39015043	hard	intermediate	terrestrial
19-05-2017	wet	Wandoor	primary forest	flushing	20:15	Limnonectes sp.	LT2005	0	LT2005Wandoorwetprimary forest0	M	36.17	14.94	15.15	coleoptera	adult	3.44	2.12	2.2	8.098480762	hard	intermediate	terrestrial
19-05-2017	wet	Wandoor	primary forest	flushing	20:15	Limnonectes sp.	LT2005	0	LT2005Wandoorwetprimary forest0	M	36.17	14.94	15.15	formicidae	adult	3.14	0.75	0.5	0.925178571	hard	intermediate	terrestrial
19-05-2017	wet	Wandoor	primary forest	flushing	20:15	Limnonectes sp.	LT2005	0	LT2005Wandoorwetprimary forest0	M	36.17	14.94	15.15	aranae	adult	2.3	1.3	NA	2.036047619	soft	sedentary	terrestrial
19-05-2017	wet	Wandoor	primary forest	flushing	20:15	Limnonectes sp.	LT2005	0	LT2005Wandoorwetprimary forest0	M	36.17	14.94	15.15	diplopoda	adult	10.46	1.65	1.6	14.91670714	soft	sedentary	terrestrial
19-05-2017	wet	Wandoor	primary forest	flushing	20:15	Limnonectes sp.	LT2005	0	LT2005Wandoorwetprimary forest0	M	36.17	14.94	15.15	diplopoda	adult	10.46	1.65	1.6	14.91670714	soft	sedentary	terrestrial
19-05-2017	wet	Wandoor	primary forest	flushing	20:15	Limnonectes sp.	LT2005	0	LT2005Wandoorwetprimary forest0	M	36.17	14.94	15.15	diplopoda	adult	10.46	1.65	1.6	14.91670714	soft	sedentary	terrestrial
19-05-2017	wet	Wandoor	primary forest	flushing	20:15	Limnonectes sp.	LT2005	0	LT2005Wandoorwetprimary forest0	M	36.17	14.94	15.15	leplarva	larva	NA	NA	NA	NA	soft	sedentary	terrestrial
19-05-2017	wet	Wandoor	primary forest	flushing	20:15	Limnonectes sp.	LT2006	0	LT2006Wandoorwetprimary forest0	M	28.43	11.24	12.3	aranae	adult	3.8	2.21	NA	9.721684762	soft	sedentary	terrestrial
19-05-2017	wet	Wandoor	primary forest	flushing	20:15	Limnonectes sp.	LT2006	0	LT2006Wandoorwetprimary forest0	M	28.43	11.24	12.3	aranae	adult	3.8	2.21	NA	9.721684762	soft	sedentary	terrestrial
19-05-2017	wet	Wandoor	secondary forest	flushing	20:15	Limnonectes sp.	LT2007	0	LT2007Wandoorwetsecondary forest0	F	31.01	12.69	13.21	diplopoda	adult	NA	NA	NA	NA	soft	sedentary	terrestrial
19-05-2017	wet	Wandoor	secondary forest	flushing	20:15	Limnonectes sp.	LT2007	0	LT2007Wandoorwetsecondary forest0	F	31.01	12.69	13.21	leplarva	larva	NA	NA	NA	NA	soft	sedentary	terrestrial
19-05-2017	wet	Wandoor	secondary forest	flushing	20:15	Limnonectes sp.	LT2007	0	LT2007Wandoorwetsecondary forest0	F	31.01	12.69	13.21	isoptera	adult	4.35	1.75	NA	6.978125	soft	sedentary	terrestrial
19-05-2017	wet	Wandoor	secondary forest	flushing	20:15	Limnonectes sp.	LT2007	0	LT2007Wandoorwetsecondary forest0	F	31.01	12.69	13.21	formicidae	adult	NA	NA	NA	NA	hard	intermediate	terrestrial
19-05-2017	wet	Wandoor	secondary forest	flushing	20:15	Limnonectes sp.	LT2008	0	LT2008Wandoorwetsecondary forest0	F	38.28	16.33	15.46	arthropoda	NA	NA	NA	NA	NA	NA	NA	NA
19-05-2017	wet	Wandoor	secondary forest	flushing	20:15	Limnonectes sp.	LT2009	0	LT2009Wandoorwetsecondary forest0	M	33.43	12.33	12.33	chilopoda	adult	55.53	1.84	NA	98.47743086	soft	intermediate	terrestrial
19-05-2017	wet	Wandoor	secondary forest	flushing	20:15	Limnonectes sp.	LT2009	0	LT2009Wandoorwetsecondary forest0	M	33.43	12.33	12.33	coleoptera	adult	NA	NA	NA	NA	hard	intermediate	terrestrial
19-05-2017	wet	Wandoor	secondary forest	flushing	20:15	Limnonectes sp.	LT2009	0	LT2009Wandoorwetsecondary forest0	M	33.43	12.33	12.33	blattaria	adult	6.58	3.35	NA	38.68021667	soft	evasive	terrestrial
19-05-2017	wet	Wandoor	secondary forest	flushing	20:15	Limnonectes sp.	LT2010	0	LT2010Wandoorwetsecondary forest0	F	32.84	12.27	12.82	arthropoda	NA	NA	NA	NA	NA	NA	NA	NA
19-05-2017	wet	Wandoor	secondary forest	flushing	20:15	Limnonectes sp.	LT2011	0	LT2011Wandoorwetsecondary forest0	F	43.72	15.52	15.52	none	NA	NA	NA	NA	NA	NA	NA	NA
19-05-2017	wet	Wandoor	secondary forest	flushing	20:15	Limnonectes sp.	LT2012	0	LT2012Wandoorwetsecondary forest0	F	33.04	14.01	12.92	chilopoda	adult	15.51	1.83	NA	27.20742043	soft	intermediate	terrestrial
19-05-2017	wet	Wandoor	secondary forest	flushing	20:15	Limnonectes sp.	LT2012	0	LT2012Wandoorwetsecondary forest0	F	33.04	14.01	12.92	formicidae	adult	3.85	0.77	NA	1.195681667	hard	intermediate	terrestrial
19-05-2017	wet	Wandoor	secondary forest	flushing	20:15	Limnonectes sp.	LT2012	0	LT2012Wandoorwetsecondary forest0	F	33.04	14.01	12.92	diplopoda	adult	12.88	1.83	NA	22.593912	soft	sedentary	terrestrial
19-05-2017	wet	Wandoor	secondary forest	flushing	20:15	Limnonectes sp.	LT2012	0	LT2012Wandoorwetsecondary forest0	F	33.04	14.01	12.92	orthoptera	adult	5.71	2.02	NA	12.2042821	intermediate	evasive	terrestrial
19-05-2017	wet	Wandoor	secondary forest	flushing	20:15	Limnonectes sp.	LT2013	0	LT2013Wandoorwetsecondary forest0	F	30.17	12.16	12.37	aranae	adult	NA	NA	NA	NA	soft	sedentary	terrestrial
19-05-2017	wet	Wandoor	secondary forest	flushing	20:15	Limnonectes sp.	LT2013	0	LT2013Wandoorwetsecondary forest0	F	30.17	12.16	12.37	diplopoda	adult	NA	NA	NA	NA	soft	sedentary	terrestrial
19-05-2017	wet	Wandoor	secondary forest	flushing	20:15	Limnonectes sp.	LT2013	0	LT2013Wandoorwetsecondary forest0	F	30.17	12.16	12.37	diplopoda	adult	NA	NA	NA	NA	soft	sedentary	terrestrial
19-05-2017	wet	Wandoor	secondary forest	flushing	20:15	Limnonectes sp.	LT2014	0	LT2014Wandoorwetsecondary forest0	M	37.92	14.12	14.12	insecta	NA	NA	NA	NA	NA	NA	NA	NA
19-05-2017	wet	Wandoor	secondary forest	flushing	20:15	Limnonectes sp.	LT2015	0	LT2015Wandoorwetsecondary forest0	F	32.77	12.22	12.22	formicidae	adult	NA	NA	NA	NA	hard	intermediate	terrestrial
19-05-2017	wet	Wandoor	secondary forest	flushing	20:15	Limnonectes sp.	LT2015	0	LT2015Wandoorwetsecondary forest0	F	32.77	12.22	12.22	orthoptera	adult	NA	NA	NA	NA	intermediate	evasive	terrestrial
19-05-2017	wet	Wandoor	secondary forest	flushing	20:15	Limnonectes sp.	LT2015	0	LT2015Wandoorwetsecondary forest0	F	37.27	14.33	14.09	gastropoda	adult	2.82	NA	NA	NA	hard	sedentary	T/A
21-05-2017	wet	Wandoor	secondary forest	flushing	20:00	Limnonectes sp.	LT2016	0	LT2016Wandoorwetsecondary forest0	F	29.92	10.98	11.31	diplopoda	adult	NA	NA	NA	NA	soft	sedentary	terrestrial
22-05-2017	wet	Wandoor	primary forest	flushing	20:00	Limnonectes sp.	LT2017	0	LT2017Wandoorwetprimary forest0	F	50.86	18.49	18.49	diplopoda	adult	7.24	2.32	NA	20.41211124	soft	sedentary	terrestrial
22-05-2017	wet	Wandoor	primary forest	flushing	20:00	Limnonectes sp.	LT2017	0	LT2017Wandoorwetprimary forest0	F	50.86	18.49	18.49	diplopoda	adult	7.24	2.32	NA	20.41211124	soft	sedentary	terrestrial
22-05-2017	wet	Wandoor	primary forest	flushing	20:00	Limnonectes sp.	LT2017	0	LT2017Wandoorwetprimary forest0	F	50.86	18.49	18.49	formicidae	adult	4.26	1.36	NA	4.127250286	hard	intermediate	terrestrial
22-05-2017	wet	Wandoor	primary forest	flushing	20:00	Limnonectes sp.	LT2018	0	LT2018Wandoorwetprimary forest0	F	34.38	12.15	12.36	hemiptera	adult	8.52	3.22	NA	46.272688	soft	intermediate	terrestrial
22-05-2017	wet	Wandoor	primary forest	flushing	20:00	Limnonectes sp.	LT2019	0	LT2019Wandoorwetprimary forest0	F	30.2	12.42	13.23	diplopoda	adult	NA	NA	NA	NA	soft	sedentary	terrestrial
22-05-2017	wet	Wandoor	primary forest	flushing	20:00	Limnonectes sp.	LT2019	0	LT2019Wandoorwetprimary forest0	F	30.2	12.42	13.23	diplopoda	adult	NA	NA	NA	NA	soft	sedentary	terrestrial
22-05-2017	wet	Wandoor	primary forest	flushing	20:00	Limnonectes sp.	LT2019	0	LT2019Wandoorwetprimary forest0	F	30.2	12.42	13.23	coleoptera	adult	NA	NA	NA	NA	hard	intermediate	terrestrial
22-05-2017	wet	Wandoor	primary forest	flushing	20:00	Limnonectes sp.	LT2019	0	LT2019Wandoorwetprimary forest0	F	30.2	12.42	13.23	formicidae	adult	3.25	0.81	NA	1.116932143	hard	intermediate	terrestrial
22-05-2017	wet	Wandoor	primary forest	flushing	20:00	Limnonectes sp.	LT2019	0	LT2019Wandoorwetprimary forest0	F	30.2	12.42	13.23	formicidae	adult	3.25	0.81	NA	1.116932143	hard	intermediate	terrestrial
29-05-2017	wet	Webi	agriculture	flushing	19:00	Hoplobatrachus tigerinus	T314	0	T314Webiwetagriculture0	NA	86.67	28.49	28.49	diptera	adult	7.71	3.59	2.28	52.04951243	soft	evasive	terrestrial
29-05-2017	wet	Webi	agriculture	flushing	19:00	Hoplobatrachus tigerinus	T314	0	T314Webiwetagriculture0	NA	86.67	28.49	28.49	diptera	adult	7.71	3.59	2.28	52.04951243	soft	evasive	terrestrial
29-05-2017	wet	Webi	agriculture	flushing	19:00	Hoplobatrachus tigerinus	T314	0	T314Webiwetagriculture0	NA	86.67	28.49	28.49	diptera	adult	7.71	3.59	2.28	52.04951243	soft	evasive	terrestrial
29-05-2017	wet	Webi	agriculture	flushing	19:00	Hoplobatrachus tigerinus	T314	0	T314Webiwetagriculture0	NA	86.67	28.49	28.49	diptera	adult	7.71	3.59	2.28	52.04951243	soft	evasive	terrestrial
29-05-2017	wet	Webi	agriculture	flushing	19:00	Hoplobatrachus tigerinus	T314	0	T314Webiwetagriculture0	NA	86.67	28.49	28.49	diptera	adult	7.71	3.59	2.28	52.04951243	soft	evasive	terrestrial
29-05-2017	wet	Webi	agriculture	flushing	19:00	Hoplobatrachus tigerinus	T314	0	T314Webiwetagriculture0	NA	86.67	28.49	28.49	orthoptera	adult	17	2.94	4.51	76.9692	intermediate	evasive	terrestrial
29-05-2017	wet	Webi	agriculture	flushing	19:00	Hoplobatrachus tigerinus	T314	0	T314Webiwetagriculture0	NA	86.67	28.49	28.49	orthoptera	adult	NA	NA	NA	NA	intermediate	evasive	terrestrial
29-05-2017	wet	Webi	agriculture	flushing	19:00	Hoplobatrachus tigerinus	T314	0	T314Webiwetagriculture0	NA	86.67	28.49	28.49	coleoptera	adult	12.75	7.75	5.13	401.1316964	hard	intermediate	terrestrial
29-05-2017	wet	Webi	agriculture	flushing	19:00	Hoplobatrachus tigerinus	T314	0	T314Webiwetagriculture0	NA	86.67	28.49	28.49	coleoptera	adult	12.75	7.75	5.13	401.1316964	hard	intermediate	terrestrial
29-05-2017	wet	Webi	agriculture	flushing	19:00	Hoplobatrachus tigerinus	T314	0	T314Webiwetagriculture0	NA	86.67	28.49	28.49	blattaria	adult	10.6	3.85	2.73	82.30016667	soft	evasive	terrestrial
29-05-2017	wet	Webi	agriculture	flushing	19:00	Hoplobatrachus tigerinus	T315	0	T315Webiwetagriculture0	M	140.26	52.09	46.21	arthropoda	NA	NA	NA	NA	NA	NA	NA	NA
29-05-2017	wet	Webi	agriculture	flushing	19:00	Hoplobatrachus tigerinus	T316	0	T316Webiwetagriculture0	F	120.46	45.55	40.47	coleoptera	adult	10.44	5.46	4.29	163.026864	hard	intermediate	terrestrial
29-05-2017	wet	Webi	agriculture	flushing	19:00	Hoplobatrachus tigerinus	T316	0	T316Webiwetagriculture0	F	120.46	45.55	40.47	coleoptera	adult	11.24	6.23	4.62	228.5155693	hard	intermediate	terrestrial
29-05-2017	wet	Webi	agriculture	flushing	19:00	Hoplobatrachus tigerinus	T316	0	T316Webiwetagriculture0	F	120.46	45.55	40.47	orthoptera	adult	NA	NA	NA	NA	intermediate	evasive	terrestrial
29-05-2017	wet	Webi	agriculture	flushing	19:00	Hoplobatrachus tigerinus	T317	0	T317Webiwetagriculture0	M	115.77	45.84	40.65	coleoptera	adult	NA	NA	NA	NA	hard	intermediate	terrestrial
29-05-2017	wet	Webi	agriculture	flushing	19:00	Hoplobatrachus tigerinus	T318	0	T318Webiwetagriculture0	M	105.37	39.13	37.35	coleoptera	adult	10.83	5.55	3.8	174.7381821	hard	intermediate	terrestrial
29-05-2017	wet	Webi	agriculture	flushing	19:00	Hoplobatrachus tigerinus	T318	0	T318Webiwetagriculture0	M	105.37	39.13	37.35	coleoptera	adult	10.83	5.55	3.8	174.7381821	hard	intermediate	terrestrial
29-05-2017	wet	Webi	agriculture	flushing	19:00	Hoplobatrachus tigerinus	T318	0	T318Webiwetagriculture0	M	105.37	39.13	37.35	aranae	adult	NA	NA	NA	NA	soft	sedentary	terrestrial
29-05-2017	wet	Webi	agriculture	flushing	19:00	Hoplobatrachus tigerinus	T415	0	T415Webiwetagriculture0	F	123.79	43.89	40.58	chilopoda	adult	73	7.34	NA	2060.100324	soft	intermediate	terrestrial
29-05-2017	wet	Webi	agriculture	flushing	19:00	Hoplobatrachus tigerinus	T415	0	T415Webiwetagriculture0	F	123.79	43.89	40.58	coleoptera	adult	NA	NA	NA	NA	hard	intermediate	aquatic
29-05-2017	wet	Webi	agriculture	flushing	19:00	Hoplobatrachus tigerinus	T415	0	T415Webiwetagriculture0	F	123.79	43.89	40.58	coleoptera	adult	9.41	3.05	2.16	45.85246548	hard	intermediate	terrestrial
29-05-2017	wet	Webi	agriculture	flushing	19:00	Hoplobatrachus tigerinus	T335	0	T335Webiwetagriculture0	M	104.04	35.44	35.44	coleoptera	adult	11.27	6.1	5.16	219.6630333	hard	intermediate	terrestrial
29-05-2017	wet	Webi	agriculture	flushing	19:00	Hoplobatrachus tigerinus	T335	0	T335Webiwetagriculture0	M	104.04	35.44	35.44	coleoptera	adult	11.27	6.1	5.16	219.6630333	hard	intermediate	terrestrial
29-05-2017	wet	Webi	agriculture	flushing	19:00	Hoplobatrachus tigerinus	T335	0	T335Webiwetagriculture0	M	104.04	35.44	35.44	coleoptera	adult	11.49	4.24	3.28	108.1994697	hard	intermediate	terrestrial
29-05-2017	wet	Webi	agriculture	flushing	19:00	Hoplobatrachus tigerinus	T336	0	T336Webiwetagriculture0	M	106.8	36.68	36.68	none	NA	NA	NA	NA	NA	NA	NA	NA
29-05-2017	wet	Webi	agriculture	flushing	19:00	Hoplobatrachus tigerinus	T337	0	T337Webiwetagriculture0	F	119.47	44.73	40.62	orthoptera	adult	NA	NA	NA	NA	intermediate	evasive	terrestrial
29-05-2017	wet	Webi	agriculture	flushing	19:00	Hoplobatrachus tigerinus	T337	0	T337Webiwetagriculture0	F	119.47	44.73	40.62	coleoptera	adult	NA	NA	NA	NA	hard	intermediate	terrestrial
29-05-2017	wet	Webi	agriculture	flushing	19:00	Hoplobatrachus tigerinus	T337	0	T337Webiwetagriculture0	F	119.47	44.73	40.62	diptera	adult	3.7	1.06	1	2.17764381	soft	evasive	terrestrial
29-05-2017	wet	Webi	agriculture	flushing	19:00	Hoplobatrachus tigerinus	T338	0	T338Webiwetagriculture0	M	92.2	33.48	33.48	coleoptera	adult	12.43	4.68	2.69	142.6054834	hard	intermediate	terrestrial
29-05-2017	wet	Webi	agriculture	flushing	19:00	Hoplobatrachus tigerinus	T338	0	T338Webiwetagriculture0	M	92.2	33.48	33.48	orthoptera	adult	NA	NA	NA	NA	intermediate	evasive	terrestrial
29-05-2017	wet	Webi	agriculture	flushing	19:00	Hoplobatrachus tigerinus	T338	0	T338Webiwetagriculture0	M	92.2	33.48	33.48	orthoptera	adult	NA	NA	NA	NA	intermediate	evasive	terrestrial
29-05-2017	wet	Webi	agriculture	flushing	19:00	Hoplobatrachus tigerinus	T4050	2	T4050Webiwetagriculture2	NA	117.9	NA	NA	coleoptera	adult	NA	6.94	4.5	NA	hard	intermediate	terrestrial
29-05-2017	wet	Webi	agriculture	flushing	19:00	Hoplobatrachus tigerinus	T345	0	T345Webiwetagriculture0	M	106.62	40.45	39.32	orthoptera	adult	NA	NA	NA	NA	intermediate	evasive	terrestrial
30-05-2017	wet	Webi	agriculture	flushing	19:15	Hoplobatrachus tigerinus	T346	0	T346Webiwetagriculture0	M	108.24	37.74	37.52	coleoptera	adult	13.37	6.73	3.89	317.2012763	hard	intermediate	terrestrial
30-05-2017	wet	Webi	agriculture	flushing	19:15	Hoplobatrachus tigerinus	T346	0	T346Webiwetagriculture0	M	108.24	37.74	37.52	orthoptera	adult	20.92	2.34	3.61	60.00214629	intermediate	evasive	terrestrial
30-05-2017	wet	Webi	agriculture	flushing	19:15	Hoplobatrachus tigerinus	T347	0	T347Webiwetagriculture0	M	117.33	42.42	40.15	none	NA	NA	NA	NA	NA	NA	NA	NA
30-05-2017	wet	Webi	agriculture	flushing	19:15	Hoplobatrachus tigerinus	T348	0	T348Webiwetagriculture0	NA	70.85	25.93	25.93	coleoptera	adult	NA	NA	NA	NA	hard	intermediate	terrestrial
30-05-2017	wet	Webi	agriculture	flushing	19:15	Hoplobatrachus tigerinus	T348	0	T348Webiwetagriculture0	NA	70.85	25.93	25.93	orthoptera	adult	16.35	2.92	5.38	73.02252571	intermediate	evasive	terrestrial
30-05-2017	wet	Webi	agriculture	flushing	19:15	Hoplobatrachus tigerinus	T348	0	T348Webiwetagriculture0	NA	70.85	25.93	25.93	orthoptera	adult	16.35	2.92	5.38	73.02252571	intermediate	evasive	terrestrial
30-05-2017	wet	Webi	agriculture	flushing	19:15	Hoplobatrachus tigerinus	T355	0	T355Webiwetagriculture0	F	99.39	34.79	33.36	coleoptera	adult	14.26	7.15	4.48	381.860731	hard	intermediate	terrestrial
30-05-2017	wet	Webi	agriculture	flushing	19:15	Hoplobatrachus tigerinus	T355	0	T355Webiwetagriculture0	F	99.39	34.79	33.36	coleoptera	adult	14.26	7.15	4.48	381.860731	hard	intermediate	terrestrial
30-05-2017	wet	Webi	agriculture	flushing	19:15	Hoplobatrachus tigerinus	T355	0	T355Webiwetagriculture0	F	99.39	34.79	33.36	coleoptera	adult	12.29	5.46	4.03	191.915724	hard	intermediate	terrestrial
30-05-2017	wet	Webi	agriculture	flushing	19:15	Hoplobatrachus tigerinus	T355	0	T355Webiwetagriculture0	F	99.39	34.79	33.36	gastropoda	adult	NA	NA	NA	NA	hard	sedentary	T/A
30-05-2017	wet	Webi	agriculture	flushing	19:15	Hoplobatrachus tigerinus	T355	0	T355Webiwetagriculture0	F	99.39	34.79	33.36	orthoptera	adult	NA	NA	NA	NA	intermediate	evasive	terrestrial
30-05-2017	wet	Webi	agriculture	flushing	19:15	Hoplobatrachus tigerinus	T356	0	T356Webiwetagriculture0	NA	86.56	29.56	31.82	aranae	adult	NA	NA	NA	NA	soft	sedentary	terrestrial
30-05-2017	wet	Webi	agriculture	flushing	19:15	Hoplobatrachus tigerinus	T356	0	T356Webiwetagriculture0	NA	86.56	29.56	31.82	coleoptera	adult	NA	NA	NA	NA	hard	intermediate	terrestrial
30-05-2017	wet	Webi	agriculture	flushing	19:15	Hoplobatrachus tigerinus	T356	0	T356Webiwetagriculture0	NA	86.56	29.56	31.82	coleoptera	adult	NA	NA	NA	NA	hard	intermediate	terrestrial
30-05-2017	wet	Webi	agriculture	flushing	19:15	Hoplobatrachus tigerinus	T356	0	T356Webiwetagriculture0	NA	86.56	29.56	31.82	coleoptera	adult	NA	NA	NA	NA	hard	intermediate	terrestrial
30-05-2017	wet	Webi	agriculture	flushing	19:15	Hoplobatrachus tigerinus	T356	0	T356Webiwetagriculture0	NA	86.56	29.56	31.82	gastropoda	adult	NA	NA	NA	NA	hard	sedentary	T/A
30-05-2017	wet	Webi	plantation	flushing	19:15	Hoplobatrachus tigerinus	T357	0	T357Webiwetplantation0	F	95.16	33.15	36.11	coleoptera	adult	4.27	1.81	NA	7.327543667	hard	intermediate	terrestrial
30-05-2017	wet	Webi	plantation	flushing	19:15	Hoplobatrachus tigerinus	T357	0	T357Webiwetplantation0	F	95.16	33.15	36.11	coleoptera	adult	NA	NA	NA	NA	hard	intermediate	terrestrial
30-05-2017	wet	Webi	plantation	flushing	19:15	Hoplobatrachus tigerinus	T357	0	T357Webiwetplantation0	F	95.16	33.15	36.11	orthoptera	adult	NA	NA	NA	NA	intermediate	evasive	terrestrial
30-05-2017	wet	Webi	plantation	flushing	19:15	Hoplobatrachus tigerinus	T358	0	T358Webiwetplantation0	NA	86.23	29.79	32.5	none	NA	NA	NA	NA	NA	NA	NA	NA
31-05-2017	wet	Webi	agriculture	flushing	19:00	Hoplobatrachus tigerinus	T365	0	T365Webiwetagriculture0	F	126.04	47.65	44.44	aranae	adult	NA	NA	NA	NA	soft	sedentary	terrestrial
31-05-2017	wet	Webi	agriculture	flushing	19:00	Hoplobatrachus tigerinus	T365	0	T365Webiwetagriculture0	F	126.04	47.65	44.44	orthoptera	adult	NA	NA	NA	NA	intermediate	evasive	terrestrial
31-05-2017	wet	Webi	agriculture	flushing	19:00	Hoplobatrachus tigerinus	T365	0	T365Webiwetagriculture0	F	126.04	47.65	44.44	orthoptera	adult	NA	NA	NA	NA	intermediate	evasive	terrestrial
31-05-2017	wet	Webi	agriculture	flushing	19:00	Hoplobatrachus tigerinus	T366	0	T366Webiwetagriculture0	F	121.61	40.96	38.42	coleoptera	adult	NA	NA	NA	NA	hard	intermediate	aquatic
31-05-2017	wet	Webi	agriculture	flushing	19:00	Hoplobatrachus tigerinus	T366	0	T366Webiwetagriculture0	F	121.61	40.96	38.42	leplarva	larva	33.04	5.71	5.55	564.2682907	soft	sedentary	terrestrial
31-05-2017	wet	Webi	agriculture	flushing	19:00	Hoplobatrachus tigerinus	T366	0	T366Webiwetagriculture0	F	121.61	40.96	38.42	leplarva	larva	30.65	4.21	4.65	284.5562055	soft	sedentary	terrestrial
31-05-2017	wet	Webi	agriculture	flushing	19:00	Hoplobatrachus tigerinus	T366	0	T366Webiwetagriculture0	F	121.61	40.96	38.42	orthoptera	adult	NA	NA	NA	NA	intermediate	evasive	terrestrial
31-05-2017	wet	Webi	agriculture	flushing	19:00	Hoplobatrachus tigerinus	T366	0	T366Webiwetagriculture0	F	121.61	40.96	38.42	unidentified	adult	13.26	2.33	3.69	37.70758829	hard	evasive	terrestrial
31-05-2017	wet	Webi	agriculture	flushing	19:00	Hoplobatrachus tigerinus	T367	0	T367Webiwetagriculture0	M	88.23	31.8	30.74	coleoptera	adult	13.79	7.46	4.89	401.9900573	hard	intermediate	terrestrial
31-05-2017	wet	Webi	agriculture	flushing	19:00	Hoplobatrachus tigerinus	T367	0	T367Webiwetagriculture0	M	88.23	31.8	30.74	orthoptera	adult	NA	NA	NA	NA	intermediate	evasive	terrestrial
31-05-2017	wet	Webi	agriculture	flushing	19:00	Hoplobatrachus tigerinus	T368	0	T368Webiwetagriculture0	F	143.73	49.89	44.15	orthoptera	adult	NA	NA	NA	NA	intermediate	evasive	terrestrial
31-05-2017	wet	Webi	agriculture	flushing	19:00	Hoplobatrachus tigerinus	T368	0	T368Webiwetagriculture0	F	143.73	49.89	44.15	orthoptera	adult	NA	NA	NA	NA	intermediate	evasive	terrestrial
31-05-2017	wet	Webi	agriculture	flushing	19:00	Hoplobatrachus tigerinus	T375	0	T375Webiwetagriculture0	M	89.52	34.35	34.14	coleoptera	adult	15.76	4.89	4	197.4000789	hard	intermediate	terrestrial
31-05-2017	wet	Webi	agriculture	flushing	19:00	Hoplobatrachus tigerinus	T375	0	T375Webiwetagriculture0	M	89.52	34.35	34.14	orthoptera	adult	22.07	3.41	3.97	134.4263732	intermediate	evasive	terrestrial
31-05-2017	wet	Webi	agriculture	flushing	19:00	Hoplobatrachus tigerinus	T375	0	T375Webiwetagriculture0	M	89.52	34.35	34.14	coleoptera	adult	NA	NA	NA	NA	hard	intermediate	terrestrial
31-05-2017	wet	Webi	agriculture	flushing	19:00	Hoplobatrachus tigerinus	T375	0	T375Webiwetagriculture0	M	89.52	34.35	34.14	orthoptera	adult	NA	NA	NA	NA	intermediate	evasive	terrestrial
31-05-2017	wet	Webi	agriculture	flushing	19:00	Hoplobatrachus tigerinus	T376	0	T376Webiwetagriculture0	M	97.8	30.97	34.43	coleoptera	adult	NA	NA	NA	NA	hard	intermediate	terrestrial
31-05-2017	wet	Webi	agriculture	flushing	19:00	Hoplobatrachus tigerinus	T376	0	T376Webiwetagriculture0	M	97.8	30.97	34.43	orthoptera	adult	NA	NA	NA	NA	intermediate	evasive	terrestrial
01-06-2017	wet	Webi	agriculture	flushing	19:15	Hoplobatrachus tigerinus	T377	0	T377Webiwetagriculture0	M	120.76	42.59	41.34	chilopoda	adult	18.58	1.63	1.6	25.85796295	soft	intermediate	terrestrial
01-06-2017	wet	Webi	agriculture	flushing	19:15	Hoplobatrachus tigerinus	T377	0	T377Webiwetagriculture0	M	120.76	42.59	41.34	isoptera	adult	NA	NA	NA	NA	soft	sedentary	terrestrial
01-06-2017	wet	Webi	agriculture	flushing	19:15	Hoplobatrachus tigerinus	T377	0	T377Webiwetagriculture0	M	120.76	42.59	41.34	isoptera	adult	NA	NA	NA	NA	soft	sedentary	terrestrial
01-06-2017	wet	Webi	agriculture	flushing	19:15	Hoplobatrachus tigerinus	T378	0	T378Webiwetagriculture0	M	117.03	43.78	40.7	leplarva	larva	28.98	2.57	NA	100.262382	soft	sedentary	terrestrial
01-06-2017	wet	Webi	agriculture	flushing	19:15	Hoplobatrachus tigerinus	T378	0	T378Webiwetagriculture0	M	117.03	43.78	40.7	gastropoda	adult	11.3	NA	NA	NA	hard	sedentary	T/A
01-06-2017	wet	Webi	agriculture	flushing	19:15	Hoplobatrachus tigerinus	T378	0	T378Webiwetagriculture0	M	117.03	43.78	40.7	gastropoda	adult	11.3	NA	NA	NA	hard	sedentary	T/A
01-06-2017	wet	Webi	agriculture	flushing	19:15	Hoplobatrachus tigerinus	T378	0	T378Webiwetagriculture0	M	117.03	43.78	40.7	aranae	adult	NA	NA	NA	NA	soft	sedentary	terrestrial
01-06-2017	wet	Webi	agriculture	flushing	19:15	Hoplobatrachus tigerinus	T378	0	T378Webiwetagriculture0	M	117.03	43.78	40.7	aranae	adult	NA	NA	NA	NA	soft	sedentary	terrestrial
01-06-2017	wet	Webi	agriculture	flushing	19:15	Hoplobatrachus tigerinus	T378	0	T378Webiwetagriculture0	M	117.03	43.78	40.7	coleoptera	adult	NA	NA	NA	NA	hard	intermediate	terrestrial
01-06-2017	wet	Webi	agriculture	flushing	19:15	Hoplobatrachus tigerinus	T378	0	T378Webiwetagriculture0	M	117.03	43.78	40.7	orthoptera	adult	NA	NA	NA	NA	intermediate	evasive	terrestrial
01-06-2017	wet	Webi	agriculture	flushing	19:15	Hoplobatrachus tigerinus	T913	0	T913Webiwetagriculture0	M	91.81	36.04	35.36	orthoptera	adult	30.48	4.22	6.76	284.3238263	intermediate	evasive	terrestrial
01-06-2017	wet	Webi	agriculture	flushing	19:15	Hoplobatrachus tigerinus	T913	0	T913Webiwetagriculture0	M	91.81	36.04	35.36	orthoptera	adult	NA	NA	NA	NA	intermediate	evasive	terrestrial
01-06-2017	wet	Webi	agriculture	flushing	19:15	Hoplobatrachus tigerinus	T913	0	T913Webiwetagriculture0	M	91.81	36.04	35.36	orthoptera	adult	17.4	3.1	3.34	87.58828571	intermediate	evasive	terrestrial
01-06-2017	wet	Webi	agriculture	flushing	19:15	Hoplobatrachus tigerinus	T913	0	T913Webiwetagriculture0	M	91.81	36.04	35.36	chilopoda	adult	NA	NA	NA	NA	soft	intermediate	terrestrial
01-06-2017	wet	Webi	agriculture	flushing	19:15	Hoplobatrachus tigerinus	T913	0	T913Webiwetagriculture0	M	91.81	36.04	35.36	leplarva	larva	NA	NA	NA	NA	soft	sedentary	terrestrial
01-06-2017	wet	Webi	agriculture	flushing	19:15	Hoplobatrachus tigerinus	T385	0	T385Webiwetagriculture0	F	107.31	44.6	40.37	gastropoda	adult	NA	NA	NA	NA	hard	sedentary	T/A
01-06-2017	wet	Webi	agriculture	flushing	19:15	Hoplobatrachus tigerinus	T386	0	T386Webiwetagriculture0	F	133.58	49.04	44.26	arthropoda	NA	NA	NA	NA	NA	NA	NA	NA
01-06-2017	wet	Webi	agriculture	flushing	19:15	Hoplobatrachus tigerinus	T113	2	T113Webiwetagriculture2	NA	124.08	NA	NA	leplarva	larva	12.79	2.65	2.6	47.04740595	soft	sedentary	terrestrial
01-06-2017	wet	Webi	agriculture	flushing	19:15	Hoplobatrachus tigerinus	T387	0	T387Webiwetagriculture0	M	126.57	46.04	44.44	orthoptera	adult	NA	NA	NA	NA	intermediate	evasive	terrestrial
01-06-2017	wet	Webi	agriculture	flushing	19:15	Hoplobatrachus tigerinus	T387	0	T387Webiwetagriculture0	M	126.57	46.04	44.44	coleoptera	adult	NA	NA	NA	NA	hard	intermediate	terrestrial
01-06-2017	wet	Webi	agriculture	flushing	19:15	Hoplobatrachus tigerinus	T388	0	T388Webiwetagriculture0	M	115.81	41.56	41.56	crab	adult	NA	NA	NA	NA	hard	evasive	T/A
01-06-2017	wet	Webi	agriculture	flushing	19:15	Hoplobatrachus tigerinus	T388	0	T388Webiwetagriculture0	M	115.81	41.56	41.56	coleoptera	adult	13.61	6.52	NA	303.0586659	hard	intermediate	terrestrial
01-06-2017	wet	Webi	agriculture	flushing	19:15	Hoplobatrachus tigerinus	T388	0	T388Webiwetagriculture0	M	115.81	41.56	41.56	coleoptera	adult	13.61	6.52	NA	303.0586659	hard	intermediate	terrestrial
01-06-2017	wet	Webi	agriculture	flushing	19:15	Hoplobatrachus tigerinus	T388	0	T388Webiwetagriculture0	M	115.81	41.56	41.56	gastropoda	adult	NA	11.73	NA	NA	hard	sedentary	T/A
01-06-2017	wet	Webi	agriculture	flushing	19:15	Hoplobatrachus tigerinus	T388	0	T388Webiwetagriculture0	M	115.81	41.56	41.56	gastropoda	adult	NA	11.73	NA	NA	hard	sedentary	T/A
01-06-2017	wet	Webi	agriculture	flushing	19:15	Hoplobatrachus tigerinus	T388	0	T388Webiwetagriculture0	M	115.81	41.56	41.56	gastropoda	adult	NA	11.73	NA	NA	hard	sedentary	T/A
01-06-2017	wet	Webi	agriculture	flushing	19:15	Hoplobatrachus tigerinus	T388	0	T388Webiwetagriculture0	M	115.81	41.56	41.56	coleoptera	adult	NA	NA	NA	NA	hard	intermediate	terrestrial
01-06-2017	wet	Webi	agriculture	flushing	19:15	Hoplobatrachus tigerinus	T388	0	T388Webiwetagriculture0	M	115.81	41.56	41.56	coleoptera	adult	NA	NA	NA	NA	hard	intermediate	terrestrial
01-06-2017	wet	Webi	agriculture	flushing	19:15	Hoplobatrachus tigerinus	T388	0	T388Webiwetagriculture0	M	115.81	41.56	41.56	orthoptera	adult	NA	NA	NA	NA	intermediate	evasive	terrestrial
01-06-2017	wet	Webi	agriculture	flushing	19:15	Hoplobatrachus tigerinus	T388	0	T388Webiwetagriculture0	M	115.81	41.56	41.56	gastropoda	adult	6.77	3.1	NA	34.07889048	hard	sedentary	T/A
01-06-2017	wet	Webi	agriculture	flushing	19:15	Hoplobatrachus tigerinus	T388	0	T388Webiwetagriculture0	M	115.81	41.56	41.56	gastropoda	adult	6.77	3.1	NA	34.07889048	hard	sedentary	T/A
01-06-2017	wet	Webi	agriculture	flushing	19:15	Hoplobatrachus tigerinus	T388	0	T388Webiwetagriculture0	M	115.81	41.56	41.56	gastropoda	adult	8.44	2.83	NA	35.40696552	hard	sedentary	T/A
01-06-2017	wet	Webi	agriculture	flushing	19:15	Hoplobatrachus tigerinus	T415	0	T415Webiwetagriculture0	M	124.54	43.43	42.3	orthoptera	adult	NA	NA	NA	NA	intermediate	evasive	terrestrial
01-06-2017	wet	Webi	agriculture	flushing	19:15	Hoplobatrachus tigerinus	T415	0	T415Webiwetagriculture0	M	124.54	43.43	42.3	coleoptera	adult	NA	NA	NA	NA	hard	intermediate	terrestrial
01-06-2017	wet	Webi	agriculture	flushing	19:15	Hoplobatrachus tigerinus	T415	0	T415Webiwetagriculture0	M	124.54	43.43	42.3	coleoptera	adult	NA	NA	NA	NA	hard	intermediate	terrestrial
01-06-2017	wet	Webi	agriculture	flushing	19:15	Hoplobatrachus tigerinus	T416	0	T416Webiwetagriculture0	F	126.34	47.35	44.16	none	NA	NA	NA	NA	NA	NA	NA	NA
01-06-2017	wet	Webi	agriculture	flushing	19:15	Hoplobatrachus tigerinus	T367	1	T367Webiwetagriculture1	M	88.23	31.8	30.74	orthoptera	adult	NA	NA	NA	NA	intermediate	evasive	terrestrial
01-06-2017	wet	Webi	agriculture	flushing	19:15	Hoplobatrachus tigerinus	T367	1	T367Webiwetagriculture1	M	88.23	31.8	30.74	chilopoda	adult	83.25	7.45	3.19	2420.305446	soft	intermediate	terrestrial
01-06-2017	wet	Webi	agriculture	flushing	19:15	Hoplobatrachus tigerinus	T367	1	T367Webiwetagriculture1	M	88.23	31.8	30.74	chilopoda	adult	83.25	7.45	3.19	2420.305446	soft	intermediate	terrestrial
01-06-2017	wet	Webi	agriculture	flushing	19:15	Hoplobatrachus tigerinus	T367	1	T367Webiwetagriculture1	M	88.23	31.8	30.74	chilopoda	adult	83.25	7.45	3.19	2420.305446	soft	intermediate	terrestrial
01-06-2017	wet	Webi	agriculture	flushing	19:15	Hoplobatrachus tigerinus	T345	1	T345Webiwetagriculture1	M	106.62	40.45	39.32	leplarva	larva	26.78	5.1	NA	364.8583714	soft	sedentary	terrestrial
01-06-2017	wet	Webi	agriculture	flushing	19:15	Hoplobatrachus tigerinus	T345	1	T345Webiwetagriculture1	M	106.62	40.45	39.32	chilopoda	adult	30.98	2.18	NA	77.12013676	soft	intermediate	terrestrial
01-06-2017	wet	Webi	agriculture	flushing	19:15	Hoplobatrachus tigerinus	T345	1	T345Webiwetagriculture1	M	106.62	40.45	39.32	chilopoda	adult	30.98	2.18	NA	77.12013676	soft	intermediate	terrestrial
01-06-2017	wet	Webi	agriculture	flushing	19:15	Hoplobatrachus tigerinus	T345	1	T345Webiwetagriculture1	M	106.62	40.45	39.32	coleoptera	adult	13.1	6.41	NA	281.942629	hard	intermediate	terrestrial
01-06-2017	wet	Webi	agriculture	flushing	19:15	Hoplobatrachus tigerinus	T345	1	T345Webiwetagriculture1	M	106.62	40.45	39.32	coleoptera	adult	13.1	6.41	NA	281.942629	hard	intermediate	terrestrial
01-06-2017	wet	Webi	agriculture	flushing	19:15	Hoplobatrachus tigerinus	T345	1	T345Webiwetagriculture1	M	106.62	40.45	39.32	aranae	adult	8.05	2.32	NA	22.69578667	soft	sedentary	terrestrial
01-06-2017	wet	Webi	agriculture	flushing	19:15	Hoplobatrachus tigerinus	T345	1	T345Webiwetagriculture1	M	106.62	40.45	39.32	coleoptera	adult	NA	NA	NA	NA	hard	intermediate	terrestrial
01-06-2017	wet	Webi	agriculture	flushing	19:15	Limnonectes sp.	LT87	0	LT87Webiwetagriculture0	NA	50.18	18.11	18.11	orthoptera	adult	NA	NA	NA	NA	intermediate	evasive	terrestrial
24-03-2017	dry	Karmatang	plantation	pitfall	evening	NA	PF1	NA	PF1KarmatangdryplantationNA	NA	NA	NA	NA	aranae	adult	NA	NA	NA	NA	soft	sedentary	terrestrial
24-03-2017	dry	Karmatang	plantation	pitfall	evening	NA	PF1	NA	PF1KarmatangdryplantationNA	NA	NA	NA	NA	coleoptera	adult	NA	NA	NA	NA	hard	intermediate	terrestrial
24-03-2017	dry	Karmatang	plantation	pitfall	evening	NA	PF2	NA	PF2KarmatangdryplantationNA	NA	NA	NA	NA	dermaptera	adult	NA	NA	NA	NA	soft	intermediate	terrestrial
24-03-2017	dry	Karmatang	plantation	pitfall	evening	NA	PF2	NA	PF2KarmatangdryplantationNA	NA	NA	NA	NA	orthoptera	adult	NA	NA	NA	NA	intermediate	evasive	terrestrial
24-03-2017	dry	Karmatang	plantation	pitfall	evening	NA	PF2	NA	PF2KarmatangdryplantationNA	NA	NA	NA	NA	aranae	adult	NA	NA	NA	NA	soft	sedentary	terrestrial
24-03-2017	dry	Karmatang	plantation	pitfall	evening	NA	PF3	NA	PF3KarmatangdryplantationNA	NA	NA	NA	NA	formicidae	adult	NA	NA	NA	NA	hard	intermediate	terrestrial
24-03-2017	dry	Karmatang	plantation	pitfall	evening	NA	PF3	NA	PF3KarmatangdryplantationNA	NA	NA	NA	NA	formicidae	adult	NA	NA	NA	NA	hard	intermediate	terrestrial
24-03-2017	dry	Karmatang	plantation	pitfall	evening	NA	PF3	NA	PF3KarmatangdryplantationNA	NA	NA	NA	NA	aranae	adult	NA	NA	NA	NA	soft	sedentary	terrestrial
24-03-2017	dry	Karmatang	plantation	pitfall	evening	NA	PF3	NA	PF3KarmatangdryplantationNA	NA	NA	NA	NA	coleoptera	adult	NA	NA	NA	NA	hard	intermediate	terrestrial
24-03-2017	dry	Karmatang	plantation	pitfall	evening	NA	PF4	NA	PF4KarmatangdryplantationNA	NA	NA	NA	NA	coleoptera	adult	NA	NA	NA	NA	hard	intermediate	terrestrial
24-03-2017	dry	Karmatang	plantation	pitfall	evening	NA	PF4	NA	PF4KarmatangdryplantationNA	NA	NA	NA	NA	coleoptera	adult	NA	NA	NA	NA	hard	intermediate	terrestrial
24-03-2017	dry	Karmatang	plantation	pitfall	evening	NA	PF4	NA	PF4KarmatangdryplantationNA	NA	NA	NA	NA	coleoptera	adult	NA	NA	NA	NA	hard	intermediate	terrestrial
24-03-2017	dry	Karmatang	plantation	pitfall	evening	NA	PF5	NA	PF5KarmatangdryplantationNA	NA	NA	NA	NA	formicidae	adult	NA	NA	NA	NA	hard	intermediate	terrestrial
24-03-2017	dry	Karmatang	agriculture	pitfall	evening	NA	PF1	NA	PF1KarmatangdryagricultureNA	NA	NA	NA	NA	orthoptera	adult	NA	NA	NA	NA	intermediate	evasive	terrestrial
24-03-2017	dry	Karmatang	agriculture	pitfall	evening	NA	PF2	NA	PF2KarmatangdryagricultureNA	NA	NA	NA	NA	coleoptera	adult	NA	NA	NA	NA	hard	intermediate	terrestrial
24-03-2017	dry	Karmatang	agriculture	pitfall	evening	NA	PF2	NA	PF2KarmatangdryagricultureNA	NA	NA	NA	NA	formicidae	adult	NA	NA	NA	NA	hard	intermediate	terrestrial
24-03-2017	dry	Karmatang	agriculture	pitfall	evening	NA	PF2	NA	PF2KarmatangdryagricultureNA	NA	NA	NA	NA	formicidae	adult	NA	NA	NA	NA	hard	intermediate	terrestrial
24-03-2017	dry	Karmatang	agriculture	pitfall	evening	NA	PF2	NA	PF2KarmatangdryagricultureNA	NA	NA	NA	NA	coleoptera	adult	NA	NA	NA	NA	hard	intermediate	terrestrial
24-03-2017	dry	Karmatang	agriculture	pitfall	evening	NA	PF3	NA	PF3KarmatangdryagricultureNA	NA	NA	NA	NA	diptera	adult	NA	NA	NA	NA	soft	evasive	terrestrial
24-03-2017	dry	Karmatang	agriculture	pitfall	evening	NA	PF3	NA	PF3KarmatangdryagricultureNA	NA	NA	NA	NA	aranae	adult	NA	NA	NA	NA	soft	sedentary	terrestrial
24-03-2017	dry	Karmatang	agriculture	pitfall	evening	NA	PF4	NA	PF4KarmatangdryagricultureNA	NA	NA	NA	NA	formicidae	adult	NA	NA	NA	NA	hard	intermediate	terrestrial
24-03-2017	dry	Karmatang	agriculture	pitfall	evening	NA	PF5	NA	PF5KarmatangdryagricultureNA	NA	NA	NA	NA	formicidae	adult	NA	NA	NA	NA	hard	intermediate	terrestrial
25-03-2017	dry	Karmatang	agriculture	pitfall	morning	NA	PF6	NA	PF6KarmatangdryagricultureNA	NA	NA	NA	NA	aranae	adult	NA	NA	NA	NA	soft	sedentary	terrestrial
25-03-2017	dry	Karmatang	agriculture	pitfall	morning	NA	PF7	NA	PF7KarmatangdryagricultureNA	NA	NA	NA	NA	formicidae	adult	13.37	2.31	NA	37.370487	hard	intermediate	terrestrial
25-03-2017	dry	Karmatang	agriculture	pitfall	morning	NA	PF7	NA	PF7KarmatangdryagricultureNA	NA	NA	NA	NA	coleoptera	adult	NA	NA	NA	NA	hard	intermediate	terrestrial
25-03-2017	dry	Karmatang	agriculture	pitfall	morning	NA	PF7	NA	PF7KarmatangdryagricultureNA	NA	NA	NA	NA	coleoptera	adult	NA	NA	NA	NA	hard	intermediate	terrestrial
25-03-2017	dry	Karmatang	agriculture	pitfall	morning	NA	PF7	NA	PF7KarmatangdryagricultureNA	NA	NA	NA	NA	coleoptera	adult	NA	NA	NA	NA	hard	intermediate	terrestrial
25-03-2017	dry	Karmatang	agriculture	pitfall	morning	NA	PF7	NA	PF7KarmatangdryagricultureNA	NA	NA	NA	NA	formicidae	adult	NA	NA	NA	NA	hard	intermediate	terrestrial
25-03-2017	dry	Karmatang	agriculture	pitfall	morning	NA	PF8	NA	PF8KarmatangdryagricultureNA	NA	NA	NA	NA	coleoptera	adult	NA	NA	NA	NA	hard	intermediate	terrestrial
25-03-2017	dry	Karmatang	agriculture	pitfall	morning	NA	PF9	NA	PF9KarmatangdryagricultureNA	NA	NA	NA	NA	formicidae	adult	NA	NA	NA	NA	hard	intermediate	terrestrial
25-03-2017	dry	Karmatang	agriculture	pitfall	morning	NA	PF10	NA	PF10KarmatangdryagricultureNA	NA	NA	NA	NA	formicidae	adult	NA	NA	NA	NA	hard	intermediate	terrestrial
25-03-2017	dry	Karmatang	plantation	pitfall	morning	NA	PF6	NA	PF6KarmatangdryplantationNA	NA	NA	NA	NA	coleoptera	adult	NA	NA	NA	NA	hard	intermediate	terrestrial
25-03-2017	dry	Karmatang	plantation	pitfall	morning	NA	PF6	NA	PF6KarmatangdryplantationNA	NA	NA	NA	NA	coleoptera	adult	NA	NA	NA	NA	hard	intermediate	terrestrial
25-03-2017	dry	Karmatang	plantation	pitfall	morning	NA	PF6	NA	PF6KarmatangdryplantationNA	NA	NA	NA	NA	coleoptera	adult	NA	NA	NA	NA	hard	intermediate	terrestrial
25-03-2017	dry	Karmatang	plantation	pitfall	morning	NA	PF6	NA	PF6KarmatangdryplantationNA	NA	NA	NA	NA	aranae	adult	NA	NA	NA	NA	soft	sedentary	terrestrial
25-03-2017	dry	Karmatang	plantation	pitfall	morning	NA	PF7	NA	PF7KarmatangdryplantationNA	NA	NA	NA	NA	oligochaeta	adult	18.78	2.35	NA	54.32562143	soft	sedentary	terrestrial
25-03-2017	dry	Karmatang	plantation	pitfall	morning	NA	PF7	NA	PF7KarmatangdryplantationNA	NA	NA	NA	NA	formicidae	adult	NA	NA	NA	NA	hard	intermediate	terrestrial
25-03-2017	dry	Karmatang	plantation	pitfall	morning	NA	PF7	NA	PF7KarmatangdryplantationNA	NA	NA	NA	NA	formicidae	adult	NA	NA	NA	NA	hard	intermediate	terrestrial
25-03-2017	dry	Karmatang	plantation	pitfall	morning	NA	PF8	NA	PF8KarmatangdryplantationNA	NA	NA	NA	NA	coleoptera	adult	NA	NA	NA	NA	hard	intermediate	terrestrial
25-03-2017	dry	Karmatang	plantation	pitfall	morning	NA	PF8	NA	PF8KarmatangdryplantationNA	NA	NA	NA	NA	coleoptera	adult	NA	NA	NA	NA	hard	intermediate	terrestrial
25-03-2017	dry	Karmatang	plantation	pitfall	morning	NA	PF8	NA	PF8KarmatangdryplantationNA	NA	NA	NA	NA	aranae	adult	NA	NA	NA	NA	soft	sedentary	terrestrial
25-03-2017	dry	Karmatang	plantation	pitfall	morning	NA	PF8	NA	PF8KarmatangdryplantationNA	NA	NA	NA	NA	leplarva	larva	NA	NA	NA	NA	soft	sedentary	terrestrial
25-03-2017	dry	Karmatang	plantation	pitfall	morning	NA	PF9	NA	PF9KarmatangdryplantationNA	NA	NA	NA	NA	diptera	adult	NA	NA	NA	NA	soft	evasive	T/A
25-03-2017	dry	Karmatang	plantation	pitfall	morning	NA	PF9	NA	PF9KarmatangdryplantationNA	NA	NA	NA	NA	aranae	adult	NA	NA	NA	NA	soft	sedentary	terrestrial
25-03-2017	dry	Karmatang	plantation	pitfall	morning	NA	PF9	NA	PF9KarmatangdryplantationNA	NA	NA	NA	NA	coleoptera	adult	NA	NA	NA	NA	hard	intermediate	terrestrial
25-03-2017	dry	Karmatang	plantation	pitfall	morning	NA	PF9	NA	PF9KarmatangdryplantationNA	NA	NA	NA	NA	formicidae	adult	NA	NA	NA	NA	hard	intermediate	terrestrial
25-03-2017	dry	Karmatang	plantation	pitfall	morning	NA	PF10	NA	PF10KarmatangdryplantationNA	NA	NA	NA	NA	orthoptera	adult	NA	NA	NA	NA	intermediate	evasive	terrestrial
25-03-2017	dry	Karmatang	plantation	pitfall	morning	NA	PF10	NA	PF10KarmatangdryplantationNA	NA	NA	NA	NA	coleoptera	adult	NA	NA	NA	NA	hard	intermediate	terrestrial
25-03-2017	dry	Karmatang	plantation	pitfall	evening	NA	PF11	NA	PF11KarmatangdryplantationNA	NA	NA	NA	NA	coleoptera	adult	NA	NA	NA	NA	hard	intermediate	terrestrial
25-03-2017	dry	Karmatang	plantation	pitfall	evening	NA	PF11	NA	PF11KarmatangdryplantationNA	NA	NA	NA	NA	coleoptera	adult	NA	NA	NA	NA	hard	intermediate	terrestrial
25-03-2017	dry	Karmatang	plantation	pitfall	evening	NA	PF12	NA	PF12KarmatangdryplantationNA	NA	NA	NA	NA	none	NA	NA	NA	NA	NA	NA	NA	NA
25-03-2017	dry	Karmatang	plantation	pitfall	evening	NA	PF13	NA	PF13KarmatangdryplantationNA	NA	NA	NA	NA	formicidae	adult	NA	NA	NA	NA	hard	intermediate	terrestrial
25-03-2017	dry	Karmatang	plantation	pitfall	evening	NA	PF13	NA	PF13KarmatangdryplantationNA	NA	NA	NA	NA	aranae	adult	NA	NA	NA	NA	soft	sedentary	terrestrial
25-03-2017	dry	Karmatang	plantation	pitfall	evening	NA	PF14	NA	PF14KarmatangdryplantationNA	NA	NA	NA	NA	coleoptera	adult	NA	NA	NA	NA	hard	intermediate	terrestrial
25-03-2017	dry	Karmatang	plantation	pitfall	evening	NA	PF15	NA	PF15KarmatangdryplantationNA	NA	NA	NA	NA	none	NA	NA	NA	NA	NA	NA	NA	NA
25-03-2017	dry	Karmatang	agriculture	pitfall	evening	NA	PF11	NA	PF11KarmatangdryagricultureNA	NA	NA	NA	NA	formicidae	adult	NA	NA	NA	NA	hard	intermediate	terrestrial
25-03-2017	dry	Karmatang	agriculture	pitfall	evening	NA	PF12	NA	PF12KarmatangdryagricultureNA	NA	NA	NA	NA	formicidae	adult	NA	NA	NA	NA	hard	intermediate	terrestrial
25-03-2017	dry	Karmatang	agriculture	pitfall	evening	NA	PF13	NA	PF13KarmatangdryagricultureNA	NA	NA	NA	NA	none	NA	NA	NA	NA	NA	NA	NA	NA
25-03-2017	dry	Karmatang	agriculture	pitfall	evening	NA	PF14	NA	PF14KarmatangdryagricultureNA	NA	NA	NA	NA	none	NA	NA	NA	NA	NA	NA	NA	NA
25-03-2017	dry	Karmatang	agriculture	pitfall	evening	NA	PF15	NA	PF15KarmatangdryagricultureNA	NA	NA	NA	NA	formicidae	adult	NA	NA	NA	NA	hard	intermediate	terrestrial
26-03-2017	dry	Karmatang	plantation	pitfall	morning	NA	PF16	NA	PF16KarmatangdryplantationNA	NA	NA	NA	NA	aranae	adult	NA	NA	NA	NA	soft	sedentary	terrestrial
26-03-2017	dry	Karmatang	plantation	pitfall	morning	NA	PF16	NA	PF16KarmatangdryplantationNA	NA	NA	NA	NA	formicidae	adult	NA	NA	NA	NA	hard	intermediate	terrestrial
26-03-2017	dry	Karmatang	plantation	pitfall	morning	NA	PF17	NA	PF17KarmatangdryplantationNA	NA	NA	NA	NA	aranae	adult	NA	NA	NA	NA	soft	sedentary	terrestrial
26-03-2017	dry	Karmatang	plantation	pitfall	morning	NA	PF17	NA	PF17KarmatangdryplantationNA	NA	NA	NA	NA	formicidae	adult	NA	NA	NA	NA	hard	intermediate	terrestrial
26-03-2017	dry	Karmatang	plantation	pitfall	morning	NA	PF18	NA	PF18KarmatangdryplantationNA	NA	NA	NA	NA	coleoptera	adult	NA	NA	NA	NA	hard	intermediate	terrestrial
26-03-2017	dry	Karmatang	plantation	pitfall	morning	NA	PF18	NA	PF18KarmatangdryplantationNA	NA	NA	NA	NA	coleoptera	adult	NA	NA	NA	NA	hard	intermediate	terrestrial
26-03-2017	dry	Karmatang	plantation	pitfall	morning	NA	PF18	NA	PF18KarmatangdryplantationNA	NA	NA	NA	NA	coleoptera	adult	15.79	6.73	NA	374.6154191	hard	intermediate	terrestrial
26-03-2017	dry	Karmatang	plantation	pitfall	morning	NA	PF19	NA	PF19KarmatangdryplantationNA	NA	NA	NA	NA	coleoptera	adult	NA	NA	NA	NA	hard	intermediate	terrestrial
26-03-2017	dry	Karmatang	plantation	pitfall	morning	NA	PF19	NA	PF19KarmatangdryplantationNA	NA	NA	NA	NA	formicidae	adult	NA	NA	NA	NA	hard	intermediate	terrestrial
26-03-2017	dry	Karmatang	plantation	pitfall	morning	NA	PF19	NA	PF19KarmatangdryplantationNA	NA	NA	NA	NA	formicidae	adult	NA	NA	NA	NA	hard	intermediate	terrestrial
26-03-2017	dry	Karmatang	plantation	pitfall	morning	NA	PF20	NA	PF20KarmatangdryplantationNA	NA	NA	NA	NA	aranae	adult	NA	NA	NA	NA	soft	sedentary	terrestrial
26-03-2017	dry	Karmatang	agriculture	pitfall	morning	NA	PF16	NA	PF16KarmatangdryagricultureNA	NA	NA	NA	NA	aranae	adult	NA	NA	NA	NA	soft	sedentary	terrestrial
26-03-2017	dry	Karmatang	agriculture	pitfall	morning	NA	PF17	NA	PF17KarmatangdryagricultureNA	NA	NA	NA	NA	formicidae	adult	NA	NA	NA	NA	hard	intermediate	terrestrial
26-03-2017	dry	Karmatang	agriculture	pitfall	morning	NA	PF17	NA	PF17KarmatangdryagricultureNA	NA	NA	NA	NA	formicidae	adult	NA	NA	NA	NA	hard	intermediate	terrestrial
26-03-2017	dry	Karmatang	agriculture	pitfall	morning	NA	PF17	NA	PF17KarmatangdryagricultureNA	NA	NA	NA	NA	formicidae	adult	NA	NA	NA	NA	hard	intermediate	terrestrial
26-03-2017	dry	Karmatang	agriculture	pitfall	morning	NA	PF18	NA	PF18KarmatangdryagricultureNA	NA	NA	NA	NA	none	NA	NA	NA	NA	NA	NA	NA	NA
26-03-2017	dry	Karmatang	agriculture	pitfall	morning	NA	PF19	NA	PF19KarmatangdryagricultureNA	NA	NA	NA	NA	formicidae	adult	NA	NA	NA	NA	hard	intermediate	terrestrial
26-03-2017	dry	Karmatang	agriculture	pitfall	morning	NA	PF20	NA	PF20KarmatangdryagricultureNA	NA	NA	NA	NA	aranae	adult	NA	NA	NA	NA	soft	sedentary	terrestrial
26-03-2017	dry	Karmatang	agriculture	pitfall	evening	NA	PF21	NA	PF21KarmatangdryagricultureNA	NA	NA	NA	NA	formicidae	adult	NA	NA	NA	NA	hard	intermediate	terrestrial
26-03-2017	dry	Karmatang	agriculture	pitfall	evening	NA	PF21	NA	PF21KarmatangdryagricultureNA	NA	NA	NA	NA	coleoptera	adult	15.79	6.73	NA	374.6154191	hard	intermediate	terrestrial
26-03-2017	dry	Karmatang	agriculture	pitfall	evening	NA	PF22	NA	PF22KarmatangdryagricultureNA	NA	NA	NA	NA	none	NA	NA	NA	NA	NA	NA	NA	NA
26-03-2017	dry	Karmatang	agriculture	pitfall	evening	NA	PF23	NA	PF23KarmatangdryagricultureNA	NA	NA	NA	NA	none	NA	NA	NA	NA	NA	NA	NA	NA
26-03-2017	dry	Karmatang	agriculture	pitfall	evening	NA	PF24	NA	PF24KarmatangdryagricultureNA	NA	NA	NA	NA	none	NA	NA	NA	NA	NA	NA	NA	NA
26-03-2017	dry	Karmatang	agriculture	pitfall	evening	NA	PF25	NA	PF25KarmatangdryagricultureNA	NA	NA	NA	NA	none	NA	NA	NA	NA	NA	NA	NA	NA
26-03-2017	dry	Karmatang	plantation	pitfall	evening	NA	PF21	NA	PF21KarmatangdryplantationNA	NA	NA	NA	NA	none	NA	NA	NA	NA	NA	NA	NA	NA
26-03-2017	dry	Karmatang	plantation	pitfall	evening	NA	PF22	NA	PF22KarmatangdryplantationNA	NA	NA	NA	NA	aranae	adult	NA	NA	NA	NA	soft	sedentary	terrestrial
26-03-2017	dry	Karmatang	plantation	pitfall	evening	NA	PF22	NA	PF22KarmatangdryplantationNA	NA	NA	NA	NA	leplarva	larva	14.29	1.53	NA	17.52219386	soft	sedentary	terrestrial
26-03-2017	dry	Karmatang	plantation	pitfall	evening	NA	PF23	NA	PF23KarmatangdryplantationNA	NA	NA	NA	NA	aranae	adult	NA	NA	NA	NA	soft	sedentary	terrestrial
26-03-2017	dry	Karmatang	plantation	pitfall	evening	NA	PF24	NA	PF24KarmatangdryplantationNA	NA	NA	NA	NA	coleoptera	adult	NA	NA	NA	NA	hard	intermediate	terrestrial
26-03-2017	dry	Karmatang	plantation	pitfall	evening	NA	PF24	NA	PF24KarmatangdryplantationNA	NA	NA	NA	NA	coleoptera	adult	NA	NA	NA	NA	hard	intermediate	terrestrial
26-03-2017	dry	Karmatang	plantation	pitfall	evening	NA	PF25	NA	PF25KarmatangdryplantationNA	NA	NA	NA	NA	leplarva	larva	8.1	1.51	NA	9.674138571	soft	sedentary	terrestrial
26-03-2017	dry	Karmatang	plantation	pitfall	evening	NA	PF25	NA	PF25KarmatangdryplantationNA	NA	NA	NA	NA	orthoptera	adult	NA	NA	NA	NA	intermediate	evasive	terrestrial
26-03-2017	dry	Karmatang	plantation	pitfall	evening	NA	PF25	NA	PF25KarmatangdryplantationNA	NA	NA	NA	NA	formicidae	adult	NA	NA	NA	NA	hard	intermediate	terrestrial
26-03-2017	dry	Karmatang	plantation	pitfall	evening	NA	PF25	NA	PF25KarmatangdryplantationNA	NA	NA	NA	NA	coleoptera	adult	NA	NA	NA	NA	hard	intermediate	terrestrial
26-03-2017	dry	Karmatang	plantation	pitfall	evening	NA	PF25	NA	PF25KarmatangdryplantationNA	NA	NA	NA	NA	coleoptera	adult	NA	NA	NA	NA	hard	intermediate	terrestrial
27-03-2017	dry	Karmatang	plantation	pitfall	morning	NA	PF26	NA	PF26KarmatangdryplantationNA	NA	NA	NA	NA	none	NA	NA	NA	NA	NA	NA	NA	NA
27-03-2017	dry	Karmatang	plantation	pitfall	morning	NA	PF27	NA	PF27KarmatangdryplantationNA	NA	NA	NA	NA	none	NA	NA	NA	NA	NA	NA	NA	NA
27-03-2017	dry	Karmatang	plantation	pitfall	morning	NA	PF28	NA	PF28KarmatangdryplantationNA	NA	NA	NA	NA	formicidae	adult	NA	NA	NA	NA	hard	intermediate	terrestrial
27-03-2017	dry	Karmatang	plantation	pitfall	morning	NA	PF29	NA	PF29KarmatangdryplantationNA	NA	NA	NA	NA	aranae	adult	NA	NA	NA	NA	soft	sedentary	terrestrial
27-03-2017	dry	Karmatang	plantation	pitfall	morning	NA	PF29	NA	PF29KarmatangdryplantationNA	NA	NA	NA	NA	formicidae	adult	NA	NA	NA	NA	hard	intermediate	terrestrial
27-03-2017	dry	Karmatang	plantation	pitfall	morning	NA	PF30	NA	PF30KarmatangdryplantationNA	NA	NA	NA	NA	formicidae	adult	NA	NA	NA	NA	hard	intermediate	terrestrial
27-03-2017	dry	Karmatang	agriculture	pitfall	morning	NA	PF26	NA	PF26KarmatangdryagricultureNA	NA	NA	NA	NA	orthoptera	adult	NA	NA	NA	NA	intermediate	evasive	terrestrial
27-03-2017	dry	Karmatang	agriculture	pitfall	morning	NA	PF27	NA	PF27KarmatangdryagricultureNA	NA	NA	NA	NA	formicidae	adult	NA	NA	NA	NA	hard	intermediate	terrestrial
27-03-2017	dry	Karmatang	agriculture	pitfall	morning	NA	PF28	NA	PF28KarmatangdryagricultureNA	NA	NA	NA	NA	formicidae	adult	NA	NA	NA	NA	hard	intermediate	terrestrial
27-03-2017	dry	Karmatang	agriculture	pitfall	morning	NA	PF29	NA	PF29KarmatangdryagricultureNA	NA	NA	NA	NA	coleoptera	adult	NA	NA	NA	NA	hard	intermediate	terrestrial
27-03-2017	dry	Karmatang	agriculture	pitfall	morning	NA	PF30	NA	PF30KarmatangdryagricultureNA	NA	NA	NA	NA	none	NA	NA	NA	NA	NA	NA	NA	NA
28-03-2017	dry	Karmatang	secondary forest	pitfall	morning	NA	PF1	NA	PF1Karmatangdrysecondary forestNA	NA	NA	NA	NA	aranae	adult	NA	NA	NA	NA	soft	sedentary	terrestrial
28-03-2017	dry	Karmatang	secondary forest	pitfall	morning	NA	PF2	NA	PF2Karmatangdrysecondary forestNA	NA	NA	NA	NA	formicidae	adult	NA	NA	NA	NA	hard	intermediate	terrestrial
28-03-2017	dry	Karmatang	secondary forest	pitfall	morning	NA	PF3	NA	PF3Karmatangdrysecondary forestNA	NA	NA	NA	NA	formicidae	adult	NA	NA	NA	NA	hard	intermediate	terrestrial
28-03-2017	dry	Karmatang	secondary forest	pitfall	morning	NA	PF4	NA	PF4Karmatangdrysecondary forestNA	NA	NA	NA	NA	aranae	adult	NA	NA	NA	NA	soft	sedentary	terrestrial
28-03-2017	dry	Karmatang	secondary forest	pitfall	morning	NA	PF5	NA	PF5Karmatangdrysecondary forestNA	NA	NA	NA	NA	formicidae	adult	NA	NA	NA	NA	hard	intermediate	terrestrial
28-03-2017	dry	Karmatang	primary forest	pitfall	morning	NA	PF1	NA	PF1Karmatangdryprimary forestNA	NA	NA	NA	NA	aranae	adult	NA	NA	NA	NA	soft	sedentary	terrestrial
28-03-2017	dry	Karmatang	primary forest	pitfall	morning	NA	PF2	NA	PF2Karmatangdryprimary forestNA	NA	NA	NA	NA	diptera	adult	NA	NA	NA	NA	soft	evasive	terrestrial
28-03-2017	dry	Karmatang	primary forest	pitfall	morning	NA	PF2	NA	PF2Karmatangdryprimary forestNA	NA	NA	NA	NA	formicidae	adult	NA	NA	NA	NA	hard	intermediate	terrestrial
28-03-2017	dry	Karmatang	primary forest	pitfall	morning	NA	PF3	NA	PF3Karmatangdryprimary forestNA	NA	NA	NA	NA	diptera	adult	NA	NA	NA	NA	soft	evasive	terrestrial
28-03-2017	dry	Karmatang	primary forest	pitfall	morning	NA	PF3	NA	PF3Karmatangdryprimary forestNA	NA	NA	NA	NA	formicidae	adult	NA	NA	NA	NA	hard	intermediate	terrestrial
28-03-2017	dry	Karmatang	primary forest	pitfall	morning	NA	PF3	NA	PF3Karmatangdryprimary forestNA	NA	NA	NA	NA	formicidae	adult	NA	NA	NA	NA	hard	intermediate	terrestrial
28-03-2017	dry	Karmatang	primary forest	pitfall	morning	NA	PF3	NA	PF3Karmatangdryprimary forestNA	NA	NA	NA	NA	formicidae	adult	NA	NA	NA	NA	hard	intermediate	terrestrial
28-03-2017	dry	Karmatang	primary forest	pitfall	morning	NA	PF4	NA	PF4Karmatangdryprimary forestNA	NA	NA	NA	NA	formicidae	adult	NA	NA	NA	NA	hard	intermediate	terrestrial
28-03-2017	dry	Karmatang	primary forest	pitfall	morning	NA	PF4	NA	PF4Karmatangdryprimary forestNA	NA	NA	NA	NA	formicidae	adult	NA	NA	NA	NA	hard	intermediate	terrestrial
28-03-2017	dry	Karmatang	primary forest	pitfall	morning	NA	PF4	NA	PF4Karmatangdryprimary forestNA	NA	NA	NA	NA	formicidae	adult	NA	NA	NA	NA	hard	intermediate	terrestrial
28-03-2017	dry	Karmatang	primary forest	pitfall	morning	NA	PF4	NA	PF4Karmatangdryprimary forestNA	NA	NA	NA	NA	formicidae	adult	NA	NA	NA	NA	hard	intermediate	terrestrial
28-03-2017	dry	Karmatang	primary forest	pitfall	morning	NA	PF4	NA	PF4Karmatangdryprimary forestNA	NA	NA	NA	NA	formicidae	adult	NA	NA	NA	NA	hard	intermediate	terrestrial
28-03-2017	dry	Karmatang	primary forest	pitfall	morning	NA	PF5	NA	PF5Karmatangdryprimary forestNA	NA	NA	NA	NA	orthoptera	adult	NA	NA	NA	NA	intermediate	evasive	terrestrial
28-03-2017	dry	Karmatang	secondary forest	pitfall	evening	NA	PF6	NA	PF6Karmatangdrysecondary forestNA	NA	NA	NA	NA	aranae	adult	NA	NA	NA	NA	soft	sedentary	terrestrial
28-03-2017	dry	Karmatang	secondary forest	pitfall	evening	NA	PF7	NA	PF7Karmatangdrysecondary forestNA	NA	NA	NA	NA	formicidae	adult	NA	NA	NA	NA	hard	intermediate	terrestrial
28-03-2017	dry	Karmatang	secondary forest	pitfall	evening	NA	PF7	NA	PF7Karmatangdrysecondary forestNA	NA	NA	NA	NA	formicidae	adult	NA	NA	NA	NA	hard	intermediate	terrestrial
28-03-2017	dry	Karmatang	secondary forest	pitfall	evening	NA	PF8	NA	PF8Karmatangdrysecondary forestNA	NA	NA	NA	NA	aranae	adult	NA	NA	NA	NA	soft	sedentary	terrestrial
28-03-2017	dry	Karmatang	secondary forest	pitfall	evening	NA	PF9	NA	PF9Karmatangdrysecondary forestNA	NA	NA	NA	NA	aranae	adult	NA	NA	NA	NA	soft	sedentary	terrestrial
28-03-2017	dry	Karmatang	secondary forest	pitfall	evening	NA	PF10	NA	PF10Karmatangdrysecondary forestNA	NA	NA	NA	NA	formicidae	adult	NA	NA	NA	NA	hard	intermediate	terrestrial
28-03-2017	dry	Karmatang	primary forest	pitfall	evening	NA	PF6	NA	PF6Karmatangdryprimary forestNA	NA	NA	NA	NA	formicidae	adult	NA	NA	NA	NA	hard	intermediate	terrestrial
28-03-2017	dry	Karmatang	primary forest	pitfall	evening	NA	PF6	NA	PF6Karmatangdryprimary forestNA	NA	NA	NA	NA	formicidae	adult	NA	NA	NA	NA	hard	intermediate	terrestrial
28-03-2017	dry	Karmatang	primary forest	pitfall	evening	NA	PF6	NA	PF6Karmatangdryprimary forestNA	NA	NA	NA	NA	formicidae	adult	NA	NA	NA	NA	hard	intermediate	terrestrial
28-03-2017	dry	Karmatang	primary forest	pitfall	evening	NA	PF7	NA	PF7Karmatangdryprimary forestNA	NA	NA	NA	NA	blattaria	adult	NA	NA	NA	NA	soft	evasive	terrestrial
28-03-2017	dry	Karmatang	primary forest	pitfall	evening	NA	PF8	NA	PF8Karmatangdryprimary forestNA	NA	NA	NA	NA	formicidae	adult	NA	NA	NA	NA	hard	intermediate	terrestrial
28-03-2017	dry	Karmatang	primary forest	pitfall	evening	NA	PF8	NA	PF8Karmatangdryprimary forestNA	NA	NA	NA	NA	formicidae	adult	NA	NA	NA	NA	hard	intermediate	terrestrial
28-03-2017	dry	Karmatang	primary forest	pitfall	evening	NA	PF9	NA	PF9Karmatangdryprimary forestNA	NA	NA	NA	NA	formicidae	adult	NA	NA	NA	NA	hard	intermediate	terrestrial
28-03-2017	dry	Karmatang	primary forest	pitfall	evening	NA	PF10	NA	PF10Karmatangdryprimary forestNA	NA	NA	NA	NA	formicidae	adult	NA	NA	NA	NA	hard	intermediate	terrestrial
28-03-2017	dry	Karmatang	primary forest	pitfall	evening	NA	PF10	NA	PF10Karmatangdryprimary forestNA	NA	NA	NA	NA	formicidae	adult	NA	NA	NA	NA	hard	intermediate	terrestrial
29-03-2017	dry	Karmatang	primary forest	pitfall	morning	NA	PF11	NA	PF11Karmatangdryprimary forestNA	NA	NA	NA	NA	formicidae	adult	NA	NA	NA	NA	hard	intermediate	terrestrial
29-03-2017	dry	Karmatang	primary forest	pitfall	morning	NA	PF12	NA	PF12Karmatangdryprimary forestNA	NA	NA	NA	NA	formicidae	adult	NA	NA	NA	NA	hard	intermediate	terrestrial
29-03-2017	dry	Karmatang	primary forest	pitfall	morning	NA	PF12	NA	PF12Karmatangdryprimary forestNA	NA	NA	NA	NA	formicidae	adult	NA	NA	NA	NA	hard	intermediate	terrestrial
29-03-2017	dry	Karmatang	primary forest	pitfall	morning	NA	PF12	NA	PF12Karmatangdryprimary forestNA	NA	NA	NA	NA	formicidae	adult	NA	NA	NA	NA	hard	intermediate	terrestrial
29-03-2017	dry	Karmatang	primary forest	pitfall	morning	NA	PF13	NA	PF13Karmatangdryprimary forestNA	NA	NA	NA	NA	formicidae	adult	NA	NA	NA	NA	hard	intermediate	terrestrial
29-03-2017	dry	Karmatang	primary forest	pitfall	morning	NA	PF14	NA	PF14Karmatangdryprimary forestNA	NA	NA	NA	NA	orthoptera	adult	NA	NA	NA	NA	intermediate	evasive	terrestrial
29-03-2017	dry	Karmatang	primary forest	pitfall	morning	NA	PF15	NA	PF15Karmatangdryprimary forestNA	NA	NA	NA	NA	blattaria	adult	NA	NA	NA	NA	soft	evasive	terrestrial
29-03-2017	dry	Karmatang	primary forest	pitfall	morning	NA	PF16	NA	PF16Karmatangdryprimary forestNA	NA	NA	NA	NA	formicidae	adult	NA	NA	NA	NA	hard	intermediate	terrestrial
29-03-2017	dry	Karmatang	primary forest	pitfall	morning	NA	PF16	NA	PF16Karmatangdryprimary forestNA	NA	NA	NA	NA	formicidae	adult	NA	NA	NA	NA	hard	intermediate	terrestrial
29-03-2017	dry	Karmatang	primary forest	pitfall	morning	NA	PF17	NA	PF17Karmatangdryprimary forestNA	NA	NA	NA	NA	aranae	adult	NA	NA	NA	NA	soft	sedentary	terrestrial
29-03-2017	dry	Karmatang	primary forest	pitfall	morning	NA	PF17	NA	PF17Karmatangdryprimary forestNA	NA	NA	NA	NA	coleoptera	adult	NA	NA	NA	NA	hard	intermediate	terrestrial
29-03-2017	dry	Karmatang	primary forest	pitfall	morning	NA	PF18	NA	PF18Karmatangdryprimary forestNA	NA	NA	NA	NA	diptera	adult	NA	NA	NA	NA	soft	evasive	terrestrial
29-03-2017	dry	Karmatang	primary forest	pitfall	morning	NA	PF19	NA	PF19Karmatangdryprimary forestNA	NA	NA	NA	NA	orthoptera	adult	NA	NA	NA	NA	intermediate	evasive	terrestrial
29-03-2017	dry	Karmatang	primary forest	pitfall	morning	NA	PF20	NA	PF20Karmatangdryprimary forestNA	NA	NA	NA	NA	formicidae	adult	NA	NA	NA	NA	hard	intermediate	terrestrial
29-03-2017	dry	Karmatang	primary forest	pitfall	morning	NA	PF20	NA	PF20Karmatangdryprimary forestNA	NA	NA	NA	NA	formicidae	adult	NA	NA	NA	NA	hard	intermediate	terrestrial
29-03-2017	dry	Karmatang	primary forest	pitfall	morning	NA	PF20	NA	PF20Karmatangdryprimary forestNA	NA	NA	NA	NA	coleoptera	adult	NA	NA	NA	NA	hard	intermediate	terrestrial
29-03-2017	dry	Karmatang	secondary forest	pitfall	morning	NA	PF11	NA	PF11Karmatangdrysecondary forestNA	NA	NA	NA	NA	formicidae	adult	NA	NA	NA	NA	hard	intermediate	terrestrial
29-03-2017	dry	Karmatang	secondary forest	pitfall	morning	NA	PF11	NA	PF11Karmatangdrysecondary forestNA	NA	NA	NA	NA	formicidae	adult	NA	NA	NA	NA	hard	intermediate	terrestrial
29-03-2017	dry	Karmatang	secondary forest	pitfall	morning	NA	PF12	NA	PF12Karmatangdrysecondary forestNA	NA	NA	NA	NA	orthoptera	adult	NA	NA	NA	NA	intermediate	evasive	terrestrial
29-03-2017	dry	Karmatang	secondary forest	pitfall	morning	NA	PF12	NA	PF12Karmatangdrysecondary forestNA	NA	NA	NA	NA	formicidae	adult	NA	NA	NA	NA	hard	intermediate	terrestrial
29-03-2017	dry	Karmatang	secondary forest	pitfall	morning	NA	PF13	NA	PF13Karmatangdrysecondary forestNA	NA	NA	NA	NA	formicidae	adult	NA	NA	NA	NA	hard	intermediate	terrestrial
29-03-2017	dry	Karmatang	secondary forest	pitfall	morning	NA	PF13	NA	PF13Karmatangdrysecondary forestNA	NA	NA	NA	NA	formicidae	adult	NA	NA	NA	NA	hard	intermediate	terrestrial
29-03-2017	dry	Karmatang	secondary forest	pitfall	morning	NA	PF14	NA	PF14Karmatangdrysecondary forestNA	NA	NA	NA	NA	formicidae	adult	NA	NA	NA	NA	hard	intermediate	terrestrial
29-03-2017	dry	Karmatang	secondary forest	pitfall	morning	NA	PF14	NA	PF14Karmatangdrysecondary forestNA	NA	NA	NA	NA	formicidae	adult	NA	NA	NA	NA	hard	intermediate	terrestrial
29-03-2017	dry	Karmatang	secondary forest	pitfall	morning	NA	PF14	NA	PF14Karmatangdrysecondary forestNA	NA	NA	NA	NA	formicidae	adult	NA	NA	NA	NA	hard	intermediate	terrestrial
29-03-2017	dry	Karmatang	secondary forest	pitfall	morning	NA	PF14	NA	PF14Karmatangdrysecondary forestNA	NA	NA	NA	NA	formicidae	adult	NA	NA	NA	NA	hard	intermediate	terrestrial
29-03-2017	dry	Karmatang	secondary forest	pitfall	morning	NA	PF14	NA	PF14Karmatangdrysecondary forestNA	NA	NA	NA	NA	formicidae	adult	NA	NA	NA	NA	hard	intermediate	terrestrial
29-03-2017	dry	Karmatang	secondary forest	pitfall	morning	NA	PF14	NA	PF14Karmatangdrysecondary forestNA	NA	NA	NA	NA	formicidae	adult	NA	NA	NA	NA	hard	intermediate	terrestrial
29-03-2017	dry	Karmatang	secondary forest	pitfall	morning	NA	PF15	NA	PF15Karmatangdrysecondary forestNA	NA	NA	NA	NA	formicidae	adult	NA	NA	NA	NA	hard	intermediate	terrestrial
29-03-2017	dry	Karmatang	secondary forest	pitfall	morning	NA	PF15	NA	PF15Karmatangdrysecondary forestNA	NA	NA	NA	NA	formicidae	adult	NA	NA	NA	NA	hard	intermediate	terrestrial
29-03-2017	dry	Karmatang	secondary forest	pitfall	evening	NA	PF16	NA	PF16Karmatangdrysecondary forestNA	NA	NA	NA	NA	formicidae	adult	NA	NA	NA	NA	hard	intermediate	terrestrial
29-03-2017	dry	Karmatang	secondary forest	pitfall	evening	NA	PF17	NA	PF17Karmatangdrysecondary forestNA	NA	NA	NA	NA	blattaria	adult	NA	NA	NA	NA	soft	evasive	terrestrial
29-03-2017	dry	Karmatang	secondary forest	pitfall	evening	NA	PF18	NA	PF18Karmatangdrysecondary forestNA	NA	NA	NA	NA	orthoptera	adult	NA	NA	NA	NA	intermediate	evasive	terrestrial
29-03-2017	dry	Karmatang	secondary forest	pitfall	evening	NA	PF19	NA	PF19Karmatangdrysecondary forestNA	NA	NA	NA	NA	coleoptera	adult	NA	NA	NA	NA	hard	intermediate	terrestrial
29-03-2017	dry	Karmatang	secondary forest	pitfall	evening	NA	PF20	NA	PF20Karmatangdrysecondary forestNA	NA	NA	NA	NA	orthoptera	adult	NA	NA	NA	NA	intermediate	evasive	terrestrial
29-03-2017	dry	Karmatang	secondary forest	pitfall	evening	NA	PF20	NA	PF20Karmatangdrysecondary forestNA	NA	NA	NA	NA	orthoptera	adult	NA	NA	NA	NA	intermediate	evasive	terrestrial
30-03-2017	dry	Karmatang	secondary forest	pitfall	morning	NA	PF21	NA	PF21Karmatangdrysecondary forestNA	NA	NA	NA	NA	formicidae	adult	NA	NA	NA	NA	hard	intermediate	terrestrial
30-03-2017	dry	Karmatang	secondary forest	pitfall	morning	NA	PF21	NA	PF21Karmatangdrysecondary forestNA	NA	NA	NA	NA	formicidae	adult	NA	NA	NA	NA	hard	intermediate	terrestrial
30-03-2017	dry	Karmatang	secondary forest	pitfall	morning	NA	PF22	NA	PF22Karmatangdrysecondary forestNA	NA	NA	NA	NA	formicidae	adult	NA	NA	NA	NA	hard	intermediate	terrestrial
30-03-2017	dry	Karmatang	secondary forest	pitfall	morning	NA	PF23	NA	PF23Karmatangdrysecondary forestNA	NA	NA	NA	NA	formicidae	adult	NA	NA	NA	NA	hard	intermediate	terrestrial
30-03-2017	dry	Karmatang	secondary forest	pitfall	morning	NA	PF23	NA	PF23Karmatangdrysecondary forestNA	NA	NA	NA	NA	formicidae	adult	NA	NA	NA	NA	hard	intermediate	terrestrial
30-03-2017	dry	Karmatang	secondary forest	pitfall	morning	NA	PF23	NA	PF23Karmatangdrysecondary forestNA	NA	NA	NA	NA	formicidae	adult	NA	NA	NA	NA	hard	intermediate	terrestrial
30-03-2017	dry	Karmatang	secondary forest	pitfall	morning	NA	PF24	NA	PF24Karmatangdrysecondary forestNA	NA	NA	NA	NA	coleoptera	adult	NA	NA	NA	NA	hard	intermediate	terrestrial
30-03-2017	dry	Karmatang	secondary forest	pitfall	morning	NA	PF24	NA	PF24Karmatangdrysecondary forestNA	NA	NA	NA	NA	formicidae	adult	NA	NA	NA	NA	hard	intermediate	terrestrial
30-03-2017	dry	Karmatang	secondary forest	pitfall	morning	NA	PF24	NA	PF24Karmatangdrysecondary forestNA	NA	NA	NA	NA	formicidae	adult	NA	NA	NA	NA	hard	intermediate	terrestrial
30-03-2017	dry	Karmatang	secondary forest	pitfall	morning	NA	PF25	NA	PF25Karmatangdrysecondary forestNA	NA	NA	NA	NA	leplarva	larva	18.8	3.38	2.19	112.503139	soft	sedentary	terrestrial
30-03-2017	dry	Karmatang	secondary forest	pitfall	evening	NA	PF26	NA	PF26Karmatangdrysecondary forestNA	NA	NA	NA	NA	formicidae	adult	NA	NA	NA	NA	hard	intermediate	terrestrial
30-03-2017	dry	Karmatang	secondary forest	pitfall	evening	NA	PF26	NA	PF26Karmatangdrysecondary forestNA	NA	NA	NA	NA	formicidae	adult	NA	NA	NA	NA	hard	intermediate	terrestrial
30-03-2017	dry	Karmatang	secondary forest	pitfall	evening	NA	PF26	NA	PF26Karmatangdrysecondary forestNA	NA	NA	NA	NA	formicidae	adult	NA	NA	NA	NA	hard	intermediate	terrestrial
30-03-2017	dry	Karmatang	secondary forest	pitfall	evening	NA	PF27	NA	PF27Karmatangdrysecondary forestNA	NA	NA	NA	NA	aranae	adult	NA	NA	NA	NA	soft	sedentary	terrestrial
30-03-2017	dry	Karmatang	secondary forest	pitfall	evening	NA	PF28	NA	PF28Karmatangdrysecondary forestNA	NA	NA	NA	NA	aranae	adult	NA	NA	NA	NA	soft	sedentary	terrestrial
30-03-2017	dry	Karmatang	secondary forest	pitfall	evening	NA	PF29	NA	PF29Karmatangdrysecondary forestNA	NA	NA	NA	NA	formicidae	adult	NA	NA	NA	NA	hard	intermediate	terrestrial
30-03-2017	dry	Karmatang	secondary forest	pitfall	evening	NA	PF30	NA	PF30Karmatangdrysecondary forestNA	NA	NA	NA	NA	formicidae	adult	NA	NA	NA	NA	hard	intermediate	terrestrial
30-03-2017	dry	Karmatang	secondary forest	pitfall	evening	NA	PF30	NA	PF30Karmatangdrysecondary forestNA	NA	NA	NA	NA	formicidae	adult	NA	NA	NA	NA	hard	intermediate	terrestrial
30-03-2017	dry	Karmatang	secondary forest	pitfall	evening	NA	PF30	NA	PF30Karmatangdrysecondary forestNA	NA	NA	NA	NA	formicidae	adult	NA	NA	NA	NA	hard	intermediate	terrestrial
30-03-2017	dry	Karmatang	primary forest	pitfall	morning	NA	PF21	NA	PF21Karmatangdryprimary forestNA	NA	NA	NA	NA	formicidae	adult	NA	NA	NA	NA	hard	intermediate	terrestrial
30-03-2017	dry	Karmatang	primary forest	pitfall	morning	NA	PF22	NA	PF22Karmatangdryprimary forestNA	NA	NA	NA	NA	formicidae	adult	NA	NA	NA	NA	hard	intermediate	terrestrial
30-03-2017	dry	Karmatang	primary forest	pitfall	morning	NA	PF23	NA	PF23Karmatangdryprimary forestNA	NA	NA	NA	NA	formicidae	adult	NA	NA	NA	NA	hard	intermediate	terrestrial
30-03-2017	dry	Karmatang	primary forest	pitfall	morning	NA	PF23	NA	PF23Karmatangdryprimary forestNA	NA	NA	NA	NA	formicidae	adult	NA	NA	NA	NA	hard	intermediate	terrestrial
30-03-2017	dry	Karmatang	primary forest	pitfall	morning	NA	PF23	NA	PF23Karmatangdryprimary forestNA	NA	NA	NA	NA	formicidae	adult	NA	NA	NA	NA	hard	intermediate	terrestrial
30-03-2017	dry	Karmatang	primary forest	pitfall	morning	NA	PF23	NA	PF23Karmatangdryprimary forestNA	NA	NA	NA	NA	formicidae	adult	NA	NA	NA	NA	hard	intermediate	terrestrial
30-03-2017	dry	Karmatang	primary forest	pitfall	morning	NA	PF24	NA	PF24Karmatangdryprimary forestNA	NA	NA	NA	NA	formicidae	adult	NA	NA	NA	NA	hard	intermediate	terrestrial
30-03-2017	dry	Karmatang	primary forest	pitfall	morning	NA	PF25	NA	PF25Karmatangdryprimary forestNA	NA	NA	NA	NA	formicidae	adult	NA	NA	NA	NA	hard	intermediate	terrestrial
30-03-2017	dry	Karmatang	primary forest	pitfall	morning	NA	PF25	NA	PF25Karmatangdryprimary forestNA	NA	NA	NA	NA	formicidae	adult	NA	NA	NA	NA	hard	intermediate	terrestrial
30-03-2017	dry	Karmatang	primary forest	pitfall	evening	NA	PF26	NA	PF26Karmatangdryprimary forestNA	NA	NA	NA	NA	formicidae	adult	NA	NA	NA	NA	hard	intermediate	terrestrial
30-03-2017	dry	Karmatang	primary forest	pitfall	evening	NA	PF26	NA	PF26Karmatangdryprimary forestNA	NA	NA	NA	NA	formicidae	adult	NA	NA	NA	NA	hard	intermediate	terrestrial
30-03-2017	dry	Karmatang	primary forest	pitfall	evening	NA	PF27	NA	PF27Karmatangdryprimary forestNA	NA	NA	NA	NA	formicidae	adult	NA	NA	NA	NA	hard	intermediate	terrestrial
30-03-2017	dry	Karmatang	primary forest	pitfall	evening	NA	PF27	NA	PF27Karmatangdryprimary forestNA	NA	NA	NA	NA	formicidae	adult	NA	NA	NA	NA	hard	intermediate	terrestrial
30-03-2017	dry	Karmatang	primary forest	pitfall	evening	NA	PF27	NA	PF27Karmatangdryprimary forestNA	NA	NA	NA	NA	formicidae	adult	NA	NA	NA	NA	hard	intermediate	terrestrial
30-03-2017	dry	Karmatang	primary forest	pitfall	evening	NA	PF27	NA	PF27Karmatangdryprimary forestNA	NA	NA	NA	NA	aranae	adult	NA	NA	NA	NA	soft	sedentary	terrestrial
30-03-2017	dry	Karmatang	primary forest	pitfall	evening	NA	PF28	NA	PF28Karmatangdryprimary forestNA	NA	NA	NA	NA	formicidae	adult	NA	NA	NA	NA	hard	intermediate	terrestrial
30-03-2017	dry	Karmatang	primary forest	pitfall	evening	NA	PF28	NA	PF28Karmatangdryprimary forestNA	NA	NA	NA	NA	mantodea	adult	10.89	1.19	NA	8.077839	soft	sedentary	terrestrial
30-03-2017	dry	Karmatang	primary forest	pitfall	evening	NA	PF29	NA	PF29Karmatangdryprimary forestNA	NA	NA	NA	NA	formicidae	adult	NA	NA	NA	NA	hard	intermediate	terrestrial
30-03-2017	dry	Karmatang	primary forest	pitfall	evening	NA	PF29	NA	PF29Karmatangdryprimary forestNA	NA	NA	NA	NA	formicidae	adult	NA	NA	NA	NA	hard	intermediate	terrestrial
30-03-2017	dry	Karmatang	primary forest	pitfall	evening	NA	PF29	NA	PF29Karmatangdryprimary forestNA	NA	NA	NA	NA	formicidae	adult	NA	NA	NA	NA	hard	intermediate	terrestrial
30-03-2017	dry	Karmatang	primary forest	pitfall	evening	NA	PF30	NA	PF30Karmatangdryprimary forestNA	NA	NA	NA	NA	formicidae	adult	NA	NA	NA	NA	hard	intermediate	terrestrial
30-03-2017	dry	Karmatang	primary forest	pitfall	evening	NA	PF30	NA	PF30Karmatangdryprimary forestNA	NA	NA	NA	NA	formicidae	adult	NA	NA	NA	NA	hard	intermediate	terrestrial
30-03-2017	dry	Karmatang	primary forest	pitfall	evening	NA	PF30	NA	PF30Karmatangdryprimary forestNA	NA	NA	NA	NA	formicidae	adult	NA	NA	NA	NA	hard	intermediate	terrestrial
17-05-2017	wet	Wandoor	agriculture	pitfall	morning	NA	PF1	NA	PF1WandoorwetagricultureNA	NA	NA	NA	NA	aranae	adult	5.25	2.49	NA	17.050275	soft	sedentary	terrestrial
17-05-2017	wet	Wandoor	agriculture	pitfall	morning	NA	PF2	NA	PF2WandoorwetagricultureNA	NA	NA	NA	NA	hemiptera	adult	14.02	3.37	NA	83.40291038	soft	intermediate	terrestrial
17-05-2017	wet	Wandoor	agriculture	pitfall	morning	NA	PF3	NA	PF3WandoorwetagricultureNA	NA	NA	NA	NA	formicidae	adult	9.77	3.25	NA	54.05485119	hard	intermediate	terrestrial
17-05-2017	wet	Wandoor	agriculture	pitfall	morning	NA	PF3	NA	PF3WandoorwetagricultureNA	NA	NA	NA	NA	formicidae	adult	9.77	3.25	NA	54.05485119	hard	intermediate	terrestrial
17-05-2017	wet	Wandoor	agriculture	pitfall	morning	NA	PF3	NA	PF3WandoorwetagricultureNA	NA	NA	NA	NA	formicidae	adult	9.77	3.25	NA	54.05485119	hard	intermediate	terrestrial
17-05-2017	wet	Wandoor	agriculture	pitfall	morning	NA	PF3	NA	PF3WandoorwetagricultureNA	NA	NA	NA	NA	formicidae	adult	9.77	3.25	NA	54.05485119	hard	intermediate	terrestrial
17-05-2017	wet	Wandoor	agriculture	pitfall	morning	NA	PF3	NA	PF3WandoorwetagricultureNA	NA	NA	NA	NA	formicidae	adult	9.77	3.25	NA	54.05485119	hard	intermediate	terrestrial
17-05-2017	wet	Wandoor	agriculture	pitfall	morning	NA	PF4	NA	PF4WandoorwetagricultureNA	NA	NA	NA	NA	formicidae	adult	1.74	0.56	NA	0.285824	hard	intermediate	terrestrial
17-05-2017	wet	Wandoor	agriculture	pitfall	morning	NA	PF4	NA	PF4WandoorwetagricultureNA	NA	NA	NA	NA	formicidae	adult	1.74	0.56	NA	0.285824	hard	intermediate	terrestrial
17-05-2017	wet	Wandoor	agriculture	pitfall	morning	NA	PF4	NA	PF4WandoorwetagricultureNA	NA	NA	NA	NA	formicidae	adult	1.74	0.56	NA	0.285824	hard	intermediate	terrestrial
17-05-2017	wet	Wandoor	agriculture	pitfall	morning	NA	PF5	NA	PF5WandoorwetagricultureNA	NA	NA	NA	NA	aranae	adult	NA	NA	NA	NA	soft	sedentary	terrestrial
17-05-2017	wet	Wandoor	agriculture	pitfall	morning	NA	PF5	NA	PF5WandoorwetagricultureNA	NA	NA	NA	NA	aranae	adult	2.28	1.5	NA	2.687142857	soft	sedentary	terrestrial
17-05-2017	wet	Wandoor	agriculture	pitfall	evening	NA	PF6	NA	PF6WandoorwetagricultureNA	NA	NA	NA	NA	aranae	adult	5.34	2.27	NA	14.41339743	soft	sedentary	terrestrial
17-05-2017	wet	Wandoor	agriculture	pitfall	evening	NA	PF6	NA	PF6WandoorwetagricultureNA	NA	NA	NA	NA	acari	adult	NA	NA	NA	NA	soft	sedentary	terrestrial
17-05-2017	wet	Wandoor	agriculture	pitfall	evening	NA	PF6	NA	PF6WandoorwetagricultureNA	NA	NA	NA	NA	formicidae	adult	1.74	0.56	NA	0.285824	hard	intermediate	terrestrial
17-05-2017	wet	Wandoor	agriculture	pitfall	evening	NA	PF6	NA	PF6WandoorwetagricultureNA	NA	NA	NA	NA	formicidae	adult	1.74	0.56	NA	0.285824	hard	intermediate	terrestrial
17-05-2017	wet	Wandoor	agriculture	pitfall	evening	NA	PF7	NA	PF7WandoorwetagricultureNA	NA	NA	NA	NA	none	NA	NA	NA	NA	NA	NA	NA	NA
17-05-2017	wet	Wandoor	agriculture	pitfall	evening	NA	PF8	NA	PF8WandoorwetagricultureNA	NA	NA	NA	NA	formicidae	adult	3.65	1.71	NA	5.590600714	hard	intermediate	terrestrial
17-05-2017	wet	Wandoor	agriculture	pitfall	evening	NA	PF9	NA	PF9WandoorwetagricultureNA	NA	NA	NA	NA	formicidae	adult	1.74	0.56	NA	0.285824	hard	intermediate	terrestrial
17-05-2017	wet	Wandoor	agriculture	pitfall	evening	NA	PF9	NA	PF9WandoorwetagricultureNA	NA	NA	NA	NA	formicidae	adult	1.74	0.56	NA	0.285824	hard	intermediate	terrestrial
17-05-2017	wet	Wandoor	agriculture	pitfall	evening	NA	PF9	NA	PF9WandoorwetagricultureNA	NA	NA	NA	NA	formicidae	adult	1.74	0.56	NA	0.285824	hard	intermediate	terrestrial
17-05-2017	wet	Wandoor	agriculture	pitfall	evening	NA	PF9	NA	PF9WandoorwetagricultureNA	NA	NA	NA	NA	orthoptera	adult	5.87	2.46	NA	18.60722914	intermediate	evasive	terrestrial
17-05-2017	wet	Wandoor	agriculture	pitfall	evening	NA	PF10	NA	PF10WandoorwetagricultureNA	NA	NA	NA	NA	formicidae	adult	9.5	3.2	NA	50.95619048	hard	intermediate	terrestrial
17-05-2017	wet	Wandoor	agriculture	pitfall	evening	NA	PF10	NA	PF10WandoorwetagricultureNA	NA	NA	NA	NA	formicidae	adult	1.74	0.56	NA	0.285824	hard	intermediate	terrestrial
18-05-2017	wet	Wandoor	agriculture	pitfall	morning	NA	PF11	NA	PF11WandoorwetagricultureNA	NA	NA	NA	NA	none	NA	NA	NA	NA	NA	NA	NA	NA
18-05-2017	wet	Wandoor	agriculture	pitfall	morning	NA	PF12	NA	PF12WandoorwetagricultureNA	NA	NA	NA	NA	formicidae	adult	1.7	0.5	NA	0.222619048	hard	intermediate	terrestrial
18-05-2017	wet	Wandoor	agriculture	pitfall	morning	NA	PF12	NA	PF12WandoorwetagricultureNA	NA	NA	NA	NA	formicidae	adult	1.7	0.5	NA	0.222619048	hard	intermediate	terrestrial
18-05-2017	wet	Wandoor	agriculture	pitfall	morning	NA	PF12	NA	PF12WandoorwetagricultureNA	NA	NA	NA	NA	formicidae	adult	1.7	0.5	NA	0.222619048	hard	intermediate	terrestrial
18-05-2017	wet	Wandoor	agriculture	pitfall	morning	NA	PF13	NA	PF13WandoorwetagricultureNA	NA	NA	NA	NA	none	NA	NA	NA	NA	NA	NA	NA	NA
18-05-2017	wet	Wandoor	agriculture	pitfall	morning	NA	PF14	NA	PF14WandoorwetagricultureNA	NA	NA	NA	NA	formicidae	adult	1.7	0.5	NA	0.222619048	hard	intermediate	terrestrial
18-05-2017	wet	Wandoor	agriculture	pitfall	morning	NA	PF14	NA	PF14WandoorwetagricultureNA	NA	NA	NA	NA	formicidae	adult	1.7	0.5	NA	0.222619048	hard	intermediate	terrestrial
18-05-2017	wet	Wandoor	agriculture	pitfall	morning	NA	PF15	NA	PF15WandoorwetagricultureNA	NA	NA	NA	NA	formicidae	adult	10.41	2.17	NA	25.676959	hard	intermediate	terrestrial
18-05-2017	wet	Wandoor	agriculture	pitfall	morning	NA	PF15	NA	PF15WandoorwetagricultureNA	NA	NA	NA	NA	formicidae	adult	1.7	0.5	NA	0.222619048	hard	intermediate	terrestrial
18-05-2017	wet	Wandoor	agriculture	pitfall	morning	NA	PF15	NA	PF15WandoorwetagricultureNA	NA	NA	NA	NA	formicidae	adult	1.7	0.5	NA	0.222619048	hard	intermediate	terrestrial
18-05-2017	wet	Wandoor	agriculture	pitfall	morning	NA	PF15	NA	PF15WandoorwetagricultureNA	NA	NA	NA	NA	formicidae	adult	1.7	0.5	NA	0.222619048	hard	intermediate	terrestrial
18-05-2017	wet	Wandoor	agriculture	pitfall	morning	NA	PF15	NA	PF15WandoorwetagricultureNA	NA	NA	NA	NA	formicidae	adult	1.7	0.5	NA	0.222619048	hard	intermediate	terrestrial
18-05-2017	wet	Wandoor	agriculture	pitfall	evening	NA	PF16	NA	PF16WandoorwetagricultureNA	NA	NA	NA	NA	aranae	adult	4.89	1.54	NA	6.074684	soft	sedentary	terrestrial
18-05-2017	wet	Wandoor	agriculture	pitfall	evening	NA	PF16	NA	PF16WandoorwetagricultureNA	NA	NA	NA	NA	aranae	adult	4.89	1.54	NA	6.074684	soft	sedentary	terrestrial
18-05-2017	wet	Wandoor	agriculture	pitfall	evening	NA	PF16	NA	PF16WandoorwetagricultureNA	NA	NA	NA	NA	aranae	adult	4.89	1.54	NA	6.074684	soft	sedentary	terrestrial
18-05-2017	wet	Wandoor	agriculture	pitfall	evening	NA	PF16	NA	PF16WandoorwetagricultureNA	NA	NA	NA	NA	formicidae	adult	7.61	1.45	NA	8.380965476	hard	intermediate	terrestrial
[truncated: 1,173 more rows]
